# Supplementary material for: Effects of Maternal Factors and Postpartum Environment on Early Colonization of Intestinal Microbiota in Piglets
Source: Front Vet Sci. 2022 Apr 7;9:815944. doi: 10.3389/fvets.2022.815944 (PMC9021831; doi:10.3389/fvets.2022.815944)
Supplement: Supplementary file 3 [file Table_3.XLSX]

## Sheet: 样本信息统计表
Supplementary Table 3 Statistics of sample sequencing results
Sample\Info	Seq_num	Base_num	Mean_length	Min_length	Max_length
F_7a_MS741	44731	19221512	429.713	331	492
F_4a_MS741	42033	18053682	429.512	374	450
F_1a_MS741	74086	31959763	431.387	373	498
F_5b_MS741	39705	17122501	431.243	278	484
F_3b_MS741	72519	31307901	431.72	361	474
F_7a_MS734	44092	18837673	427.236	281	530
F_4a_MS734	55775	23856632	427.73	386	452
F_1a_MS734	67297	29013247	431.122	331	505
F_5b_MS734	32295	13929687	431.326	336	451
F_3b_MS734	33624	14482132	430.708	361	525
F_7a_MS468	60944	26007163	426.739	332	466
F_4a_MS468	57141	24357074	426.263	285	527
F_1a_MS468	34884	14985826	429.59	351	449
F_5b_MS468	43033	18442867	428.575	277	490
F_3b_MS468	41932	18003167	429.342	389	511
F_7a_JS597	31149	13478608	432.714	359	450
F_4a_JS597	54589	23604732	432.408	357	458
F_1a_JS597	43640	18879465	432.618	338	455
F_5b_JS597	72314	31141654	430.645	293	493
F_3b_JS597	53623	23120724	431.172	335	450
F_7a_JS214	57661	24827486	430.577	317	537
F_4a_JS214	52066	22270106	427.728	339	469
F_1a_JS214	47696	20512582	430.069	404	470
F_5b_JS214	61515	26438588	429.791	311	462
F_3b_JS214	71590	30579026	427.141	281	451
F_7a_JS149	39011	16715017	428.469	281	490
F_4a_JS149	69635	29852206	428.695	268	468
F_1a_JS149	59261	25563182	431.366	279	483
F_5b_JS149	53011	22817775	430.435	340	494
F_3b_JS149	46338	20096008	433.683	200	536
S_4a_MP741	36787	16295597	442.972	280	475
S_1a_MP741	47071	21084417	447.928	383	452
S_4a_MP734	43617	19343959	443.496	386	509
S_1a_MP734	71274	31839339	446.717	281	485
S_4a_MP468	66458	29414196	442.598	280	464
S_1a_MP468	69766	31080336	445.494	338	469
F_4a_MP468	35054	15293464	436.283	281	546
S_4a_JP597	71409	31725808	444.283	281	490
S_1a_JP597	49949	22439767	449.254	282	503
S_4a_JP214	32164	14273559	443.774	281	456
S_1a_JP214	30259	13587319	449.034	281	453
S_4a_JP149	51990	23038113	443.126	271	452
S_1a_JP149	61338	27382885	446.426	281	451
S_4a_MS741	69703	30915186	443.527	272	510
S_1a_MS741	72085	32175726	446.358	280	491
S_3b_MS741	52108	23242074	446.037	282	489
S_4a_MS734	73436	32462844	442.056	379	462
S_1a_MS734	34539	15416911	446.362	316	517
S_3b_MS734	30317	13343112	440.12	378	497
S_4a_MS468	39411	17433047	442.34	281	452
S_1a_MS468	43887	19525640	444.907	336	511
S_3b_MS468	50756	22286973	439.1	316	501
S_4a_JS597	35399	15712239	443.861	281	487
S_1a_JS597	69879	31269087	447.475	280	451
S_3b_JS597	45109	20111574	445.844	311	505
S_4a_JS214	65689	29298988	446.026	281	463
S_1a_JS214	56699	25321731	446.599	280	464
S_3b_JS214	56657	25342587	447.298	311	476
S_4a_JS149	36992	16468955	445.203	281	492
S_1a_JS149	71690	31788714	443.419	280	469
S_3b_JS149	70067	30891672	440.888	280	456
F_1a_JP149	55896	24680772	441.548	270	501
F_7a_JP214	38800	17013063	438.481	339	472
F_1a_JP597	70732	30876703	436.531	331	450
F_4a_JP149	50051	22036232	440.276	334	449
F_7a_MP468	65488	28550818	435.97	313	494
F_1a_JP214	64769	28673038	442.697	296	517
F_4a_JP597	48118	21115834	438.834	300	453
F_1a_MP741	65779	28887090	439.154	289	498
F_1a_MP468	38514	17254664	448.01	282	452
F_7a_JP149	70027	30481122	435.277	281	480
F_7a_MP741	44332	19282099	434.948	281	489
F_1a_MP734	47117	20229096	429.338	278	451
F_4a_JP214	30394	13519417	444.805	281	450
F_7a_MP734	73763	32559646	441.409	281	503
F_7a_JP597	48887	21317559	436.058	278	532
F_4a_MP734	72674	31526727	433.81	280	501
C_MS741	63880	28102037	439.919	269	524
C_MS734	43453	18856131	433.943	219	561
C_MS468	70051	30902281	441.14	205	551
C_JS597	53340	23354647	437.845	240	561
C_JS149	34422	15086285	438.275	279	554
VS_MS741	72729	31359792	431.187	241	561
VS_MS734	74968	32894765	438.784	291	501
VS_MS468	37919	16674397	439.737	281	527
VS_JS597	33833	15120722	446.922	273	535
VS_JS214	34959	15147632	433.297	267	535
VS_JS149	74826	32494199	434.263	296	535
E_1a_MP741	71226	31505184	442.327	280	491
E_1a_MP734	58606	26045349	444.414	280	488
E_1a_MP468	34527	15301163	443.165	281	452
E_1a_JP149	65844	29198718	443.453	281	469
E_1a_JP214	51923	23013753	443.228	277	459
E_1a_JP597	46872	20708727	441.814	321	454
	3121280	1377802587	441.574
