# Supplementary material for: Effects of Maternal Factors and Postpartum Environment on Early Colonization of Intestinal Microbiota in Piglets
Source: Front Vet Sci. 2022 Apr 7;9:815944. doi: 10.3389/fvets.2022.815944 (PMC9021831; doi:10.3389/fvets.2022.815944)
Supplement: Supplementary file 4 [file Table_4.XLSX]

## Sheet: 附图3
Supplementary Table 4 Collinearity network node attributes
node name	degree	weighted degree
g__Candidatus_Koribacter	1	1.33333
g__unclassified_f__Acidobacteriaceae__Subgroup_1_	2	1.66666
g__Aridibacter	2	7.33333
g__RB41	1	1.66667
g__norank_f__Blastocatellaceae__Subgroup_4_	2	6.33333
g__unclassified_f__Blastocatellaceae__Subgroup_4_	1	1.33333
g__Bryobacter	4	4.66667
g__Candidatus_Solibacter	3	4.66667
g__Paludibaculum	1	1
g__norank_f__ABS-19	1	1
g__norank_c__Acidobacteria	2	3.66667
g__CL500-29_marine_group	3	9.5
g__norank_f__Acidimicrobiaceae	3	1.33333
g__Iamia	3	4.66666
g__norank_o__Acidimicrobiales	3	1.99999
g__Actinomyces	23	663.167
g__Actinotignum	4	2.99999
g__Arcanobacterium	16	228.5
g__Flaviflexus	9	28.3333
g__Mobiluncus	3	33
g__Trueperella	17	139.167
g__norank_f__Actinomycetaceae	5	5.66666
g__Aeriscardovia	11	13.6667
g__Bifidobacterium	26	1682.67
g__Pseudoscardovia	5	4
g__unclassified_f__Bifidobacteriaceae	2	1.33333
g__Adlercreutzia	2	2.5
g__Atopobium	12	50.6666
g__Collinsella	18	289
g__Coriobacteriaceae_UCG-002	8	121.667
g__Denitrobacterium	4	1.33332
g__Eggerthella	7	11.6667
g__Enterorhabdus	9	40
g__Gordonibacter	2	1.66666
g__Olsenella	19	43.1667
g__Paraeggerthella	5	6
g__Senegalimassilia	13	25.8333
g__Slackia	15	21.6667
g__norank_f__Coriobacteriaceae	28	566.333
g__unclassified_f__Coriobacteriaceae	22	204.167
g__Corynebacterium	21	1659.83
g__Corynebacterium_1	26	2823.67
g__Lawsonella	10	19.6667
g__Dietzia	16	177.167
g__Mycobacterium	10	25.3333
g__Nocardia	1	0.66667
g__Rhodococcus	10	58.5
g__Smaragdicoccus	0	0
g__norank_f__Euzebyaceae	3	2.33333
g__Acidothermus	0	0
g__Blastococcus	5	2.99999
g__Geodermatophilus	3	2.16666
g__hgcI_clade	3	12.6667
g__norank_f__Sporichthyaceae	1	0.66667
g__norank_o__Frankiales	5	5.16666
g__Gaiella	1	1
g__norank_o__Gaiellales	1	0.33333
g__Glycomyces	0	0
g__Pseudokineococcus	0	0
g__unclassified_f__Kineosporiaceae	1	0.33333
g__norank_f__AKAU3644	11	96.6667
g__Bogoriella	3	1.33333
g__Georgenia	5	7
g__Brevibacterium	16	182.167
g__Cellulomonas	5	8.99999
g__Brachybacterium	18	663
g__unclassified_f__Dermabacteraceae	14	100.333
g__Tonsilliphilus	6	26.6667
g__unclassified_f__Dermatophilaceae	11	72.6667
g__Arsenicicoccus	1	0.66667
g__Janibacter	8	21.1667
g__Ornithinicoccus	7	4.33334
g__Ornithinimicrobium	9	11
g__Jonesia	2	2
g__Agromyces	7	72
g__Curtobacterium	2	1
g__Leucobacter	18	116.167
g__Pseudoclavibacter	14	42.3333
g__Zimmermannella	5	12.3333
g__unclassified_f__Microbacteriaceae	12	26
g__Arthrobacter	4	1.66666
g__Enteractinococcus	12	20.1667
g__Glutamicibacter	16	69
g__Kocuria	20	682
g__Nesterenkonia	2	2
g__Paeniglutamicibacter	5	15.1667
g__Rothia	24	5578.83
g__Yaniella	9	17.3333
g__unclassified_f__Micrococcaceae	9	67.1667
g__Timonella	2	2.66666
g__Sanguibacter	13	41
g__unclassified_o__Micrococcales	12	65
g__Actinoplanes	0	0
g__unclassified_f__Nitriliruptoraceae	3	2.16666
g__norank_o__PeM15	1	3.66667
g__Aeromicrobium	3	1.66666
g__Kribbella	1	3.66667
g__Marmoricola	4	2.99999
g__Nocardioides	10	13.5
g__norank_f__Nocardioidaceae	1	1
g__Aestuariimicrobium	3	9.33333
g__Luteococcus	7	5.33333
g__Propionibacterium	8	22.1667
g__Propioniciclava	11	16.6667
g__Propionimicrobium	1	1
g__Tessaracoccus	10	15
g__Lechevalieria	3	2.33333
g__Pseudonocardia	2	1
g__Saccharopolyspora	3	8.83333
g__norank_f__Elev-16S-1332	1	0.33333
g__Parviterribacter	2	1.66667
g__Solirubrobacter	0	0
g__norank_f__TM146	1	0.33333
g__unclassified_o__Solirubrobacterales	0	0
g__Kitasatospora	2	1
g__Streptomyces	4	19
g__Nocardiopsis	4	1.33332
g__Planomonospora	1	1
g__Actinomadura	1	1
g__norank_c__Actinobacteria	0	0
g__unclassified_c__Actinobacteria	9	9.66665
g__norank_f__Fimbriimonadaceae	6	5.66667
g__norank_p__BJ-169	1	4
g__norank_c__Bacteroidetes_VC2.1_Bac22	1	0.33333
g__Bacteroides	32	30269.5
g__norank_f__Bacteroidales_BS11_gut_group	24	1491
g__norank_f__Bacteroidales_RF16_group	18	293.833
g__norank_f__Bacteroidales_S24-7_group	32	16821.5
g__norank_f__MgMjR-022	3	91.6667
g__Barnesiella	8	6.33332
g__Butyricimonas	23	894.167
g__Coprobacter	0	0
g__Dysgonomonas	6	12
g__Macellibacteroides	5	5.33333
g__Microbacter	8	41.6667
g__Odoribacter	16	158.167
g__Parabacteroides	32	2001.17
g__Petrimonas	13	749
g__Porphyromonas	21	15270.5
g__Proteiniphilum	8	18.3333
g__Tannerella	7	66
g__norank_f__Porphyromonadaceae	21	647.667
g__unclassified_f__Porphyromonadaceae	25	1858.33
g__Alloprevotella	30	2040.17
g__Paraprevotella	8	21
g__Prevotella	15	421.333
g__Prevotella_1	28	6094.17
g__Prevotella_2	19	495.333
g__Prevotella_6	8	52.3333
g__Prevotella_7	12	557.167
g__Prevotella_9	20	2381.83
g__Prevotellaceae_Ga6A1_group	1	1
g__Prevotellaceae_NK3B31_group	30	4605.17
g__Prevotellaceae_UCG-001	26	2794.17
g__Prevotellaceae_UCG-003	29	922
g__Prevotellaceae_UCG-004	17	46.6667
g__norank_f__Prevotellaceae	5	8.33333
g__unclassified_f__Prevotellaceae	31	5998.17
g__Prolixibacter	1	0.66667
g__Alistipes	26	1630.17
g__Blvii28_wastewater-sludge_group	5	123.667
g__Rikenellaceae_RC9_gut_group	31	8124
g__dgA-11_gut_group	18	515.667
g__unclassified_f__Rikenellaceae	5	23.3333
g__norank_o__Bacteroidales	2	1
g__norank_f__p-2534-18B5_gut_group	25	5345
g__unclassified_o__Bacteroidales	22	2689.67
g__norank_f__Draconibacteriaceae	1	1
g__unclassified_c__Bacteroidia	16	404.667
g__Algoriphagus	0	0
g__norank_f__Cyclobacteriaceae	3	0.99999
g__Emticicia	1	0.33333
g__Hymenobacter	1	1.5
g__Leadbetterella	5	6.66667
g__Rhodocytophaga	0	0
g__Siphonobacter	0	0
g__Sporocytophaga	0	0
g__norank_f__Cytophagaceae	1	17
g__unclassified_f__Cytophagaceae	1	0.66667
g__Fluviicola	6	384.667
g__Aequorivita	4	4
g__Apibacter	2	3.33333
g__Bergeyella	16	3338.67
g__Capnocytophaga	12	850.167
g__Chryseobacterium	17	2636.83
g__Cloacibacterium	16	260.5
g__Elizabethkingia	5	7.33333
g__Empedobacter	11	61.8333
g__Epilithonimonas	6	36.3333
g__Flavobacterium	19	2169
g__Moheibacter	1	0.33333
g__Myroides	9	34
g__Salinimicrobium	3	7.5
g__Tenacibaculum	2	4.33333
g__Ulvibacter	2	0.66666
g__Weeksella	8	23.6667
g__norank_f__Flavobacteriaceae	12	87.6667
g__unclassified_f__Flavobacteriaceae	1	0.33333
g__norank_f__NS9_marine_group	0	0
g__Arachidicoccus	3	1.66667
g__Cnuella	1	1
g__Ferruginibacter	0	0
g__Flavisolibacter	2	2
g__Sediminibacterium	5	2.33332
g__Taibaiella	8	16.6667
g__Terrimonas	2	2.33333
g__unclassified_f__Chitinophagaceae	2	1.83333
g__Lentimicrobium	2	6
g__norank_f__Lentimicrobiaceae	6	83
g__norank_f__NS11-12_marine_group	2	3
g__norank_f__PHOS-HE51	1	2.33333
g__norank_f__ST-12K33	3	2.66667
g__norank_f__Saprospiraceae	1	1
g__Nubsella	1	1
g__Pedobacter	6	12.8333
g__Sphingobacterium	15	281.167
g__norank_f__Sphingobacteriaceae	3	1.33333
g__unclassified_f__Sphingobacteriaceae	1	0.33333
g__norank_f__env.OPS_17	1	1
g__unclassified_p__Bacteroidetes	15	20.3333
g__Chlamydia	0	0
g__Neochlamydia	1	10.6667
g__norank_f__Simkaniaceae	0	0
g__unclassified_f__Simkaniaceae	0	0
g__norank_f__cvE6	0	0
g__norank_f__OPB56	6	30.6667
g__Anaerolinea	0	0
g__norank_f__Anaerolineaceae	10	91.1667
g__norank_o__Ardenticatenales	0	0
g__norank_f__Caldilineaceae	2	25.3333
g__Chloronema	2	4.83333
g__unclassified_f__Chloroflexaceae	0	0
g__norank_f__FFCH7168	1	11
g__Roseiflexus	0	0
g__norank_f__AKIW781	1	2.5
g__norank_c__KD4-96	1	1.66667
g__norank_o__B12-WMSP1	1	3
g__norank_f__1921-3	1	1.66667
g__norank_c__SAR202_clade	1	0.66667
g__norank_c__TK10	2	2
g__norank_o__AKYG1722	1	3
g__norank_o__JG30-KF-CM45	7	20.5
g__norank_o__Gastranaerophilales	21	124.333
g__norank_o__Obscuribacterales	3	6.66666
g__Microcystis	3	7.66666
g__norank_f__FamilyI	0	0
g__Chroococcidiopsis	3	8
g__Pleurocapsa	2	2
g__Stanieria	1	1
g__Leptolyngbya	4	24.3333
g__Microcoleus	3	12
g__Phormidium	3	2.33333
g__norank_f__FamilyI_o__SubsectionIII	2	1.33333
g__unclassified_f__FamilyI_o__SubsectionIII	1	9.33333
g__Calothrix	2	9
g__Nostoc	1	1.33333
g__norank_c__Cyanobacteria	17	254.333
g__unclassified_c__Cyanobacteria	3	2.66666
g__Mucispirillum	8	52.8333
g__Deinococcus	13	140.333
g__Truepera	1	1
g__Meiothermus	1	2.66667
g__Elusimicrobium	4	1.33332
g__Candidatus_Endomicrobium	5	50.6667
g__norank_o__Lineage_IV	3	26
g__norank_p__FBP	2	5.33333
g__Fibrobacter	13	26
g__Alicyclobacillus	2	1.33333
g__Anoxybacillus	4	6.49999
g__Bacillus	16	240
g__Geobacillus	1	1.66667
g__Halolactibacillus	3	2
g__Oceanobacillus	8	8.33333
g__Pseudogracilibacillus	1	0.5
g__Sinibacillus	0	0
g__Virgibacillus	3	3.99999
g__norank_f__Bacillaceae	3	2.33333
g__unclassified_f__Bacillaceae	6	4.66667
g__Exiguobacterium	13	106.333
g__Gemella	17	337.5
g__Brevibacillus	1	2
g__Paenibacillus	12	43.5
g__Saccharibacillus	1	0.33333
g__Bhargavaea	6	5
g__Chryseomicrobium	11	26.3333
g__Kurthia	11	300.833
g__Lysinibacillus	6	183.333
g__Planococcus	14	226.333
g__Solibacillus	12	370.333
g__Sporosarcina	6	43
g__Aliicoccus	8	8.66666
g__Jeotgalicoccus	15	779
g__Macrococcus	15	448.167
g__Nosocomiicoccus	7	21.1667
g__Salinicoccus	15	213
g__Staphylococcus	23	5176.67
g__Aerococcus	19	3053.67
g__Facklamia	18	475.167
g__Globicatella	20	607.833
g__Ignavigranum	13	182
g__norank_f__Aerococcaceae	13	140
g__unclassified_f__Aerococcaceae	13	33.6667
g__Alkalibacterium	4	4
g__Allofustis	3	3.5
g__Alloiococcus	13	83.6667
g__Atopostipes	15	608.667
g__Carnobacterium	6	72
g__Desemzia	8	78.3333
g__Dolosigranulum	1	0.66667
g__Granulicatella	0	0
g__Jeotgalibaca	7	25.1667
g__Lacticigenium	7	10.3333
g__Trichococcus	16	514.5
g__norank_f__Carnobacteriaceae	12	80.3333
g__Bavariicoccus	6	6.33332
g__Enterococcus	26	547.333
g__Tetragenococcus	2	1.66667
g__unclassified_f__Enterococcaceae	8	19.3333
g__Lactobacillus	32	22099.3
g__Pediococcus	14	22
g__Fructobacillus	2	0.66666
g__Leuconostoc	21	285.833
g__Weissella	25	2294.83
g__Lactococcus	10	51.3333
g__Streptococcus	29	13375.3
g__unclassified_o__Lactobacillales	22	112.5
g__Christensenella	7	6.99999
g__Christensenellaceae_R-7_group	30	24580.5
g__norank_f__Christensenellaceae	15	234.167
g__unclassified_f__Christensenellaceae	13	15.6667
g__Clostridium_sensu_stricto_1	32	48499.3
g__Clostridium_sensu_stricto_13	8	24
g__Clostridium_sensu_stricto_2	22	2432.67
g__Clostridium_sensu_stricto_3	15	102.667
g__Clostridium_sensu_stricto_6	20	89.6667
g__Proteiniclasticum	14	51.8333
g__norank_f__Clostridiaceae_1	4	5
g__unclassified_f__Clostridiaceae_1	10	14.3333
g__Alkaliphilus	4	13.3333
g__Clostridiisalibacter	3	1.99999
g__norank_f__Clostridiales_vadinBB60_group	25	729.667
g__Defluviitaleaceae_UCG-011	18	46.6667
g__Anaerofustis	14	17.6667
g__Eubacterium	5	8.66667
g__Pseudoramibacter	8	4
g__Anaerovorax	19	203.333
g__Family_XIII_AD3011_group	29	3436.67
g__Family_XIII_UCG-001	20	85.3333
g__Family_XIII_UCG-002	16	126.833
g__Mogibacterium	9	9.16665
g__[Eubacterium]_brachy_group	26	55.5
g__[Eubacterium]_nodatum_group	29	309.167
g__[Eubacterium]_saphenum_group	5	27
g__norank_f__Family_XIII	19	331
g__unclassified_f__Family_XIII	21	144.333
g__Fusibacter	7	145.333
g__Guggenheimella	7	10.6667
g__Anaerococcus	11	412.333
g__Ezakiella	9	260.667
g__Finegoldia	10	413.5
g__Gallicola	7	35
g__Gottschalkia	1	1
g__Helcococcus	18	765
g__Murdochiella	12	126.333
g__Parvimonas	19	55
g__Peptoniphilus	18	454.167
g__Sedimentibacter	12	267.333
g__Tissierella	9	32
g__norank_f__Family_XI	13	143.333
g__unclassified_f__Family_XI_o__Clostridiales	7	39.6667
g__Acetitomaculum	26	617.833
g__Anaerosporobacter	17	264.333
g__Anaerostipes	16	63.6666
g__Blautia	32	942.5
g__Butyrivibrio	13	16.6667
g__Butyrivibrio_2	3	2.33333
g__Catonella	7	26
g__Cellulosilyticum	25	1540
g__Coprococcus_1	26	185.667
g__Coprococcus_2	12	65
g__Coprococcus_3	30	377.5
g__Dorea	31	509.333
g__Eisenbergiella	14	337
g__Epulopiscium	21	80.1667
g__Howardella	9	15.3333
g__Hungatella	14	44.6667
g__Johnsonella	7	118
g__Lachnoanaerobaculum	6	7
g__Lachnoclostridium	32	13517.8
g__Lachnoclostridium_10	11	52
g__Lachnospira	18	251.167
g__Lachnospiraceae_AC2044_group	26	793.333
g__Lachnospiraceae_FCS020_group	24	121.833
g__Lachnospiraceae_ND3007_group	14	88.6667
g__Lachnospiraceae_NK3A20_group	4	5.33333
g__Lachnospiraceae_NK4A136_group	30	4231.33
g__Lachnospiraceae_NK4B4_group	14	142.667
g__Lachnospiraceae_UCG-001	23	234.333
g__Lachnospiraceae_UCG-002	14	15.5
g__Lachnospiraceae_UCG-003	11	18.6667
g__Lachnospiraceae_UCG-004	1	3
g__Lachnospiraceae_UCG-006	16	55
g__Lachnospiraceae_UCG-007	21	567
g__Lachnospiraceae_UCG-010	23	102
g__Lachnospiraceae_XPB1014_group	26	4615.17
g__Lactonifactor	4	2.33334
g__Marvinbryantia	28	264.333
g__Moryella	2	11
g__Oribacterium	20	83.3333
g__Pseudobutyrivibrio	22	255.333
g__Roseburia	30	560.667
g__Shuttleworthia	1	1.66667
g__Tyzzerella	17	130
g__Tyzzerella_3	4	10.6667
g__[Acetivibrio]_ethanolgignens_group	12	15.6667
g__[Eubacterium]_eligens_group	16	16
g__[Eubacterium]_fissicatena_group	24	824.667
g__[Eubacterium]_hallii_group	22	56.3333
g__[Eubacterium]_oxidoreducens_group	5	1.99999
g__[Eubacterium]_rectale_group	8	93
g__[Eubacterium]_ruminantium_group	19	1271.33
g__[Eubacterium]_ventriosum_group	15	38.3333
g__[Eubacterium]_xylanophilum_group	19	55.5
g__[Ruminococcus]_gauvreauii_group	28	425
g__[Ruminococcus]_gnavus_group	18	157.5
g__norank_f__Lachnospiraceae	19	272.167
g__unclassified_f__Lachnospiraceae	32	15078
g__Peptococcus	24	85.3333
g__norank_f__Peptococcaceae	25	154.333
g__Acetoanaerobium	8	104.333
g__Filifactor	10	161
g__Intestinibacter	20	168
g__Peptostreptococcus	22	946.333
g__Proteocatella	15	292.333
g__Romboutsia	32	15578.7
g__Terrisporobacter	32	25689
g__[Eubacterium]_yurii_group	10	85
g__norank_f__Peptostreptococcaceae	5	11.3333
g__Acetanaerobacterium	2	1.33334
g__Anaerofilum	20	61.6667
g__Anaerotruncus	28	1426.5
g__Butyricicoccus	25	213
g__Candidatus_Soleaferrea	26	439.333
g__Caproiciproducens	15	15.6666
g__Faecalibacterium	25	420.333
g__Fastidiosipila	19	297.667
g__Hydrogenoanaerobacterium	17	98.3333
g__Intestinimonas	1	0.66667
g__Oscillibacter	27	2508.17
g__Oscillospira	28	1095.17
g__Papillibacter	16	188.167
g__Ruminiclostridium	17	43.3333
g__Ruminiclostridium_1	4	5.66666
g__Ruminiclostridium_5	31	142.667
g__Ruminiclostridium_6	23	380.167
g__Ruminiclostridium_9	31	445.833
g__Ruminococcaceae_NK4A214_group	31	7420.67
g__Ruminococcaceae_UCG-001	8	17
g__Ruminococcaceae_UCG-002	30	17368.2
g__Ruminococcaceae_UCG-003	6	18.6667
g__Ruminococcaceae_UCG-004	28	442.167
g__Ruminococcaceae_UCG-005	29	11654.3
g__Ruminococcaceae_UCG-008	21	54.3333
g__Ruminococcaceae_UCG-009	22	838.333
g__Ruminococcaceae_UCG-010	25	1601.67
g__Ruminococcaceae_UCG-012	6	13.6667
g__Ruminococcaceae_UCG-013	25	980.833
g__Ruminococcaceae_UCG-014	28	6643.33
g__Ruminococcaceae_V9D2013_group	12	90.8333
g__Ruminococcus_1	23	1932.67
g__Ruminococcus_2	24	242.667
g__Subdoligranulum	23	157.833
g__[Eubacterium]_coprostanoligenes_group	30	3771.5
g__norank_f__Ruminococcaceae	30	744.667
g__unclassified_f__Ruminococcaceae	29	1661.17
g__Syntrophomonas	5	2.33332
g__unclassified_o__Clostridiales	23	240.667
g__norank_f__ODP1230B8.23	9	42
g__Allobaculum	5	18.5
g__Breznakia	11	373
g__Candidatus_Stoquefichus	9	24.1667
g__Catenibacterium	7	13.8333
g__Catenisphaera	20	48.6666
g__Dielma	21	2908.83
g__Erysipelatoclostridium	15	267.833
g__Erysipelothrix	18	110.5
g__Erysipelotrichaceae_UCG-002	12	19.3333
g__Erysipelotrichaceae_UCG-003	14	90
g__Erysipelotrichaceae_UCG-004	19	95.8333
g__Erysipelotrichaceae_UCG-006	1	0.66667
g__Erysipelotrichaceae_UCG-009	3	0.99999
g__Faecalibaculum	13	563.333
g__Faecalicoccus	5	13.1667
g__Faecalitalea	0	0
g__Holdemanella	20	96.5
g__Holdemania	6	18.5
g__Kandleria	3	30.3333
g__Sharpea	12	42.6667
g__Solobacterium	24	103.667
g__Turicibacter	29	17190.8
g__[Anaerorhabdus]_furcosa_group	21	107
g__[Clostridium]_innocuum_group	10	133.5
g__norank_f__Erysipelotrichaceae	30	1347.33
g__unclassified_f__Erysipelotrichaceae	27	459.333
g__Acidaminococcus	9	20.6667
g__Phascolarctobacterium	31	751
g__Succiniclasticum	9	59.3333
g__Succinispira	1	0.33333
g__Allisonella	7	19
g__Anaerovibrio	23	116
g__Dialister	13	95.8333
g__Megamonas	9	25.5
g__Megasphaera	19	116.833
g__Mitsuokella	13	15
g__Negativicoccus	6	17
g__Quinella	13	28.8333
g__Selenomonas	7	4.66666
g__Selenomonas_1	1	0.66667
g__Selenomonas_4	6	34.3333
g__Veillonella	20	1662.33
g__norank_f__Veillonellaceae	8	39.3333
g__unclassified_f__Veillonellaceae	6	8
g__norank_o__Selenomonadales	8	16.3333
g__unclassified_p__Firmicutes	14	70
g__Cetobacterium	3	2.99999
g__Fusobacterium	28	16157.7
g__Leptotrichia	17	2519.17
g__Streptobacillus	6	292.333
g__norank_f__Leptotrichiaceae	1	0.33333
g__Gemmatimonas	1	0.66667
g__norank_f__Gemmatimonadaceae	3	2.66667
g__norank_f__Longimicrobiaceae	1	1.33333
g__norank_p__Gracilibacteria	15	607
g__norank_f__BSV26	1	2.5
g__norank_p__Latescibacteria	1	1.33333
g__Victivallis	5	5.66667
g__norank_f__Victivallaceae	7	13
g__norank_f__vadinBE97	7	91.3333
g__Z20	9	22.5
g__horsej-a03	10	36.5
g__norank_p__Marinimicrobia__SAR406_clade_	0	0
g__Nitrospira	3	5
g__norank_c__Candidatus_Azambacteria	0	0
g__norank_c__Candidatus_Falkowbacteria	0	0
g__norank_c__Candidatus_Moranbacteria	2	1.66667
g__norank_p__Parcubacteria	1	3
g__CL500-3	0	0
g__SM1A02	2	11.6667
g__Gemmata	0	0
g__Isosphaera	1	3
g__Pirellula	4	6.49999
g__Planctomyces	1	1.5
g__Singulisphaera	0	0
g__norank_f__Planctomycetaceae	4	7.00001
g__p-1088-a5_gut_group	17	306
g__unclassified_f__Planctomycetaceae	1	1.5
g__norank_c__vadinHA49	3	4.99999
g__norank_o__Alphaproteobacteria_Incertae_Sedis	0	0
g__Brevundimonas	17	191.333
g__Caulobacter	7	10.8333
g__Phenylobacterium	1	0.33333
g__norank_f__Caulobacteraceae	1	2
g__Hirschia	2	1.33333
g__Woodsholea	1	0.66667
g__norank_f__A0839	2	3
g__Aureimonas	1	1
g__Bosea	15	35.3333
g__norank_f__Bradyrhizobiaceae	1	0.33333
g__unclassified_f__Bradyrhizobiaceae	9	13
g__Brucella	8	11.3333
g__Devosia	13	320.667
g__Hyphomicrobium	6	6.99999
g__Pedomicrobium	2	7.16667
g__norank_f__JG34-KF-361	1	0.66667
g__norank_f__JG35-K1-AG5	1	10
g__norank_f__MNG7	2	4.33333
g__Methylobacterium	9	83.1667
g__Microvirga	4	13.3333
g__Pleomorphomonas	5	33
g__Aquamicrobium	2	1
g__Mesorhizobium	3	1.33333
g__Phyllobacterium	12	61.1666
g__norank_f__Phyllobacteriaceae	0	0
g__Ensifer	17	26.3333
g__Rhizobium	15	33.8333
g__Shinella	15	678.333
g__Agaricicola	0	0
g__Phreatobacter	1	3.5
g__norank_f__Rhodobiaceae	0	0
g__Pseudolabrys	1	0.33333
g__Xanthobacter	4	1.66666
g__unclassified_o__Rhizobiales	1	1
g__Amaricoccus	2	0.66666
g__Haematobacter	3	7.99999
g__Leisingera	1	1
g__Paracoccus	19	453
g__Rubellimicrobium	6	6.99999
g__norank_f__Rhodobacteraceae	8	10.5
g__unclassified_f__Rhodobacteraceae	11	45.6667
g__Acetobacter	7	13
g__Craurococcus	1	5
g__Gluconobacter	5	1.66665
g__Roseococcus	1	3
g__Roseomonas	4	17.1667
g__norank_f__Acetobacteraceae	0	0
g__unclassified_f__Acetobacteraceae	1	2
g__norank_f__DA111	1	0.5
g__norank_f__MNC12	4	1.33332
g__Ferrovibrio	4	5.66666
g__Skermanella	4	3.66666
g__norank_f__Rhodospirillaceae	14	44.3333
g__unclassified_f__Rhodospirillaceae	5	5.33333
g__Candidatus_Alysiosphaera	3	4.33333
g__Geminicoccus	0	0
g__Reyranella	7	6.33333
g__Holospora	1	0.66667
g__norank_f__Mitochondria	13	38.6667
g__Constrictibacter	0	0
g__norank_f__[Caedibacter]_caryophilus_group	4	1.33332
g__unclassified_o__Rickettsiales	0	0
g__Altererythrobacter	1	0.33333
g__unclassified_f__Erythrobacteraceae	1	0.33333
g__norank_f__MN_122.2a	2	1.33334
g__Novosphingobium	11	28
g__Sandaracinobacter	1	0.33333
g__Sphingobium	12	20.3333
g__Sphingomonas	17	163.333
g__Sphingopyxis	15	189
g__unclassified_f__Sphingomonadaceae	12	20.6667
g__unclassified_o__Sphingomonadales	0	0
g__unclassified_c__Alphaproteobacteria	9	38.5
g__Achromobacter	16	32.5
g__Oligella	7	18.1667
g__Paenalcaligenes	7	82.6667
g__Parasutterella	11	60.1667
g__Pelistega	15	506.5
g__Sutterella	23	411.167
g__norank_f__Alcaligenaceae	1	3.33333
g__unclassified_f__Alcaligenaceae	5	4.33334
g__Burkholderia-Paraburkholderia	14	20.3333
g__Cupriavidus	1	4
g__Lautropia	12	1463.33
g__Limnobacter	5	3.49999
g__Pandoraea	1	1
g__Polynucleobacter	10	8.49999
g__Ralstonia	17	64.8333
g__unclassified_f__Burkholderiaceae	1	0.5
g__Acidovorax	15	85
g__Albidiferax	3	3.33333
g__Alicycliphilus	3	2.66666
g__Aquabacterium	14	55.5
g__Caenimonas	0	0
g__Comamonas	21	1156.5
g__Curvibacter	11	28.5
g__Delftia	16	215.667
g__Hydrogenophaga	0	0
g__Lampropedia	8	51.3333
g__Methylibium	14	60.6667
g__Ottowia	14	173.667
g__Pseudacidovorax	6	4
g__Rivibacter	0	0
g__Simplicispira	19	574.5
g__Variovorax	15	87
g__unclassified_f__Comamonadaceae	15	371.167
g__Duganella	4	13
g__Herbaspirillum	2	2
g__Herminiimonas	15	333
g__Janthinobacterium	9	40
g__Massilia	14	33.1666
g__Oxalobacter	0	0
g__unclassified_f__Oxalobacteraceae	5	32.3333
g__Thiobacillus	3	7.66667
g__norank_f__Hydrogenophilaceae	2	1.66666
g__Methylophilus	1	0.33333
g__Methylotenera	2	0.66666
g__Alysiella	9	268.667
g__Aquitalea	1	3.66667
g__Conchiformibius	10	506.833
g__Formivibrio	1	0.33333
g__Leeia	9	32.3333
g__Neisseria	19	2626.67
g__Uruburuella	1	1.66667
g__norank_f__Neisseriaceae	5	20.6667
g__unclassified_f__Neisseriaceae	17	5019.83
g__Nitrosomonas	1	5.33333
g__Nitrosospira	0	0
g__norank_f__Nitrosomonadaceae	2	2.33333
g__Dechloromonas	1	0.66667
g__Methyloversatilis	14	144.333
g__Propionivibrio	7	50.3333
g__Thauera	4	6.33332
g__Zoogloea	1	0.33333
g__norank_o__SC-I-84	0	0
g__norank_o__TRA3-20	1	0.33333
g__unclassified_c__Betaproteobacteria	1	0.33333
g__Bacteriovorax	3	2.66667
g__Peredibacter	8	26
g__Bdellovibrio	2	2
g__norank_o__Bradymonadales	20	178.667
g__Desulfobulbus	7	73.3333
g__Desulfomicrobium	7	9.99999
g__Bilophila	20	78.8333
g__Desulfovibrio	32	1250
g__Lawsonia	1	2.33333
g__unclassified_f__Desulfovibrionaceae	3	0.99999
g__G55	1	2.33333
g__Geoalkalibacter	1	1
g__Geobacter	1	4
g__Haliangium	1	4
g__Nannocystis	0	0
g__Sorangium	1	1.66667
g__unclassified_c__Deltaproteobacteria	2	4
g__Arcobacter	13	118.833
g__Campylobacter	17	855
g__Sulfurospirillum	1	1
g__Helicobacter	12	111
g__Wolinella	8	103.333
g__Aeromonas	18	535.167
g__Oceanimonas	2	1
g__Oceanisphaera	4	25.3333
g__Anaerobiospirillum	0	0
g__Ruminobacter	5	96
g__Succinivibrio	18	98.6667
g__Alishewanella	3	4.33333
g__Pseudoalteromonas	4	4.33332
g__Shewanella	15	273.667
g__Suttonella	8	43.3333
g__norank_f__Cardiobacteriaceae	6	73
g__Microbulbifer	4	2.66666
g__Rheinheimera	18	1362.17
g__unclassified_f__Chromatiaceae	1	1
g__Citrobacter	16	141
g__Dickeya	1	1.33333
g__Escherichia-Shigella	31	32222.3
g__Klebsiella	26	64
g__Morganella	5	3.99999
g__Pantoea	7	4.33332
g__Proteus	8	8.49999
g__Providencia	10	7.33333
g__Aquicella	0	0
g__Coxiella	0	0
g__Legionella	6	18.3333
g__Halomonas	4	2.33334
g__Marinospirillum	2	2
g__Oceanobacter	2	3.33333
g__Pseudohongiella	1	0.33333
g__Actinobacillus	23	18667.7
g__Haemophilus	8	23.1667
g__Mannheimia	7	24.3333
g__Pasteurella	22	868.333
g__unclassified_f__Pasteurellaceae	12	521.333
g__Acinetobacter	27	105843
g__Alkanindiges	2	3
g__Enhydrobacter	15	440.5
g__Moraxella	22	12389
g__Perlucidibaca	7	38.6667
g__Psychrobacter	17	2230.67
g__unclassified_f__Moraxellaceae	15	2698.17
g__Azotobacter	2	2.33333
g__Pseudomonas	28	66565
g__Thiopseudomonas	9	43
g__norank_f__Thiotrichaceae	1	0.66667
g__Vibrio	8	12.3333
g__Hydrocarboniphaga	14	218.667
g__Nevskia	2	2
g__Polycyclovorans	1	1
g__norank_f__Solimonadaceae	8	3.99999
g__Aquimonas	1	0.33333
g__Arenimonas	8	14.6667
g__Ignatzschineria	3	0.99999
g__Luteimonas	10	8
g__Lysobacter	6	5.33333
g__Pseudoxanthomonas	13	40
g__Rhodanobacter	0	0
g__Rudaea	2	1
g__Stenotrophomonas	17	101
g__Thermomonas	6	14
g__Vulcaniibacterium	1	0.33333
g__norank_f__Xanthomonadaceae	12	152.667
g__unclassified_f__Xanthomonadaceae	9	15.6667
g__Acidibacter	2	2.33333
g__Steroidobacter	3	1.66666
g__norank_f__Xanthomonadales_Incertae_Sedis	2	1.83333
g__norank_o__Xanthomonadales	1	0.66667
g__unclassified_c__Gammaproteobacteria	1	0.66667
g__unclassified_p__Proteobacteria	10	96.8333
g__norank_p__SBR1093	2	6.16667
g__norank_p__SR1__Absconditabacteria_	11	815
g__Candidatus_Saccharimonas	9	178
g__norank_p__Saccharibacteria	18	1001.33
g__norank_f__PL-11B10	5	18.6667
g__Sphaerochaeta	10	21.6667
g__Treponema_2	26	11271.3
g__norank_f__Spirochaetaceae	5	42.3333
g__unclassified_f__Spirochaetaceae	11	65
g__Cloacibacillus	11	33.8333
g__Fretibacterium	7	395.333
g__Pyramidobacter	12	122.667
g__Synergistes	7	35.6667
g__norank_p__TM6__Dependentiae_	1	2
g__norank_p__Tectomicrobia	2	1.83333
g__Acholeplasma	1	0.66667
g__Anaeroplasma	15	156
g__norank_o__Mollicutes_RF9	21	210
g__Mycoplasma	4	27.3333
g__norank_o__NB1-n	16	33
g__norank_o__T2WK15B57	8	6.33334
g__unclassified_c__Mollicutes	10	6.66665
g__Mesotoga	1	1.33333
g__norank_c__OPB35_soil_group	2	0.66666
g__norank_o__BC-COM435	1	0.33333
g__norank_o__Opitutae_vadinHA64	10	29
g__Opitutus	2	1
g__Chthoniobacter	0	0
g__Akkermansia	30	3064
g__Luteolibacter	1	1
g__unclassified_f__Verrucomicrobiaceae	0	0
g__unclassified_o__Verrucomicrobiales	0	0
g__norank_c__WCHB1-41	23	1183.5
g__norank_p__WS6	2	2.33333
g__norank_d__Bacteria	3	2
g__unclassified_k__norank	30	6284.5
