# Supplementary material for: Effects of Maternal Factors and Postpartum Environment on Early Colonization of Intestinal Microbiota in Piglets
Source: Front Vet Sci. 2022 Apr 7;9:815944. doi: 10.3389/fvets.2022.815944 (PMC9021831; doi:10.3389/fvets.2022.815944)
Supplement: Supplementary file 5 [file Table_5.XLSX]

## Sheet: taxa.table
Supplementary Table 5 Microbiota abundance at phylum level
OTU ID	E_1a_JP	F_1a_JP	F_4a_JP	F_7a_JP	S_1a_JP	S_4a_JP	C_JS	F_1a_JS	F_4a_JS	F_7a_JS	F_3b_JS	F_5b_JS	S_1a_JS	S_4a_JS	S_3b_JS	VS_JS	E_1a_MP	F_1a_MP	F_4a_MP	F_7a_MP	S_1a_MP	S_4a_MP	C_MS	F_1a_MS	F_4a_MS	F_7a_MS	F_3b_MS	F_5b_MS	S_1a_MS	S_4a_MS	S_3b_MS	VS_MS
d__Bacteria; k__norank; p__Firmicutes	5232	9844.67	5055.67	10220.7	521.333	3958.33	8671.5	15643.3	20011.3	18468.7	17412.7	18996.3	2899.67	3293	2742.67	10649.3	6414	10303.7	9326.67	15374	1168	4053.67	5537	16245.3	21405.3	20139.7	16722.3	17223.7	3675	4043	3173.33	13526.3
d__Bacteria; k__norank; p__Proteobacteria	16042	11631.3	13145.3	3726	23208.3	12144.3	8379	386.667	177.333	137	327	92.3333	16115.3	15031	16104.3	10896.3	15587.7	10962.7	2084	610.667	21588.3	10365.7	13508	1402.67	48.6667	127	643.667	186.333	15213.3	14430.3	8441.33	3551
d__Bacteria; k__norank; p__Bacteroidetes	1012.67	1986.33	5288.33	7877.67	276	5623	5389	6153.67	2469.33	3677	4574.67	3815.33	3710.67	2748.33	3253	819.333	363.333	2363.67	7985.33	7248.33	1246	6585.67	2847	4977.33	1792.67	2511	6249.67	5519	3803	2163.33	6835	5211.67
d__Bacteria; k__norank; p__Fusobacteria	112.667	25	733.333	2270	23.6667	1344.33	87.5	0	2.33333	3	0	0	589.667	761	565	362.333	39.6667	490	4767.67	744.333	124	2425	54	0.333333	8.66667	1.66667	6.66667	6	711.333	1020.67	1559	133.667
d__Bacteria; k__norank; p__Actinobacteria	1774.33	678.667	4.33333	73.6667	186	1066.33	622	56.6667	82.3333	99	50.3333	68.3333	488	1821.67	1122.67	694.667	1796.33	176.333	127	149.333	157	773.333	549.667	64.6667	102.667	63.3333	42	45	216	2282	700	1040
d__Bacteria; k__norank; p__Spirochaetae	1.66667	4	0	0	8	2	30	873.667	690	1085.67	1645.33	1124	11	85.6667	132	37	3	1.66667	0	0	2.33333	0	24.3333	705.667	752.333	1067	380.667	475.333	259.667	70	1848.33	98.6667
d__Bacteria; k__norank; p__unclassified_k__norank	11.6667	100	0.666667	2.66667	8.66667	0	905.5	548.667	587	367.667	214	78.3333	0.666667	3.33333	11	757.333	6.66667	4.33333	20	7	1	0	1638.33	0.333333	39	269.667	1.66667	83	2	3.33333	102.667	508.333
d__Bacteria; k__norank; p__Verrucomicrobia	5.66667	10	83.3333	140.333	1.33333	0.666667	23.5	623	199	329.667	70.6667	97.3333	0	335.333	11	27.6667	20	0.666667	0.333333	177.333	1.66667	2	7.33333	812.667	95	88.6667	155	532	4.33333	24.6667	297.333	102
d__Bacteria; k__norank; p__Saccharibacteria	28.3333	6.33333	0	0	7.66667	150.333	0	0	0	0.666667	0	0	68.6667	132	137.333	1.66667	25.6667	0	0	0	1.66667	44.6667	6.66667	0.333333	0	0	0.333333	0	106	79.3333	372.333	9.33333
d__Bacteria; k__norank; p__SR1__Absconditabacteria_	0.666667	0	0	0	2.33333	0	0	0	0	0	0	0	194.667	30.3333	62.3333	0	0.333333	0	0	0	0	31	0	0	0	0	0	0	134.333	95.6667	262	1.33333
d__Bacteria; k__norank; p__Gracilibacteria	1	0.333333	0	0	12	14	0	0	0	0	0	0	226.667	35	59.3333	0	0.333333	0.666667	0	0	1.33333	29.3333	0	0	0	0	0	0	159.333	15.3333	51.6667	0.666667
d__Bacteria; k__norank; p__Synergistetes	14.6667	0	0	0	3.33333	0	3.5	0	4.33333	11.3333	0	0.333333	3.33333	16	25.6667	2.66667	0.666667	0.666667	0	0	1	0	8.33333	0	3	0	0	0	13.3333	49.3333	423.667	2.33333
d__Bacteria; k__norank; p__Cyanobacteria	38.6667	9.66667	0	0	8.66667	7.66667	61	2.33333	8.33333	0.666667	0.666667	0.666667	0	5	4	22.3333	19.6667	3	0	0	16	0.333333	74	19	7	9.33333	3.33333	17	2.33333	9	68.6667	48
d__Bacteria; k__norank; p__Tenericutes	1.33333	5	0	0	1	0	11	4.66667	25.3333	83.6667	7.66667	18.3333	0	0.666667	4	19.3333	0.666667	0.333333	0	0	0.333333	0	6.66667	7	21	16.6667	35.3333	107.333	2	1.33333	25	34.3333
d__Bacteria; k__norank; p__Planctomycetes	4.33333	2.66667	0	0	7	0	10.5	18	54.3333	44.6667	5	14.3333	0	0.333333	1	2.66667	2	0	0	0	0	0	6.66667	58.6667	4.66667	6.66667	33	51.3333	0	1	0.333333	13
d__Bacteria; k__norank; p__Lentisphaerae	1.66667	2	0	0	3.33333	0	3	0	0	0.666667	0	1	0	0	0	4.33333	0	0	0	0	0	0	0	17	21.6667	6.33333	36.6667	64	0	0	1	6.33333
d__Bacteria; k__norank; p__Chloroflexi	8.66667	1.66667	0	0	12.6667	0	34	0	0	0	0	0	1	1.33333	5.66667	6.66667	2.33333	0	0	0	0	0.333333	18.3333	0	0	0	0	0	1.33333	7	65.3333	1
d__Bacteria; k__norank; p__Deinococcus-Thermus	16.6667	0.666667	0	0	3	0	0	0	0	0	0	0	1.33333	6.66667	53.3333	0.333333	14.3333	0	0	0	0	0	14.3333	0	0	0	0	0	0.666667	11.6667	0.333333	20.6667
d__Bacteria; k__norank; p__Elusimicrobia	0	0	0	0	0	0	0	0	0	0	0	0	0.333333	1.33333	12	0.333333	0	0	0	0	0	0	0	0	0.333333	0	0	0.333333	5.66667	0	57.6667	0
d__Bacteria; k__norank; p__Deferribacteres	0	0.333333	0	0	0	0	46.5	0	0	0	0	3.33333	0	0.333333	0	0	0	0	0	0	0	0	0.666667	0	0	0	0.666667	0.666667	0	0	0	0.333333
d__Bacteria; k__norank; p__Acidobacteria	1	0.666667	0	0	10.3333	0	15	0	0	0	0	0	0	0	0.666667	1.66667	0	2.33333	0	0	1	0	1.66667	0	0	0	0	0	0	0	0.333333	0
d__Bacteria; k__norank; p__Chlorobi	0	0	0	0	1	0	0	0	0	0	0	0	0	0.666667	1.66667	0	0	0	0	0	0	0	0	0	0	0	0	0	1	3.33333	23	0
d__Bacteria; k__norank; p__Fibrobacteres	0	0	0	0	0	0	1	0.333333	0	1.66667	3	1	0	2	1.33333	0.666667	0	0.333333	0	0	0	0	0	0	9	4	0	0	0	0	0.333333	1.33333
d__Bacteria; k__norank; p__Chlamydiae	0	0	0	0	0	0	0	0	0	0	0	0	0	0	0	0	10.6667	0	0	0	0	0	0	0	0	0	0	0	0	0	0	0
d__Bacteria; k__norank; p__SBR1093	0	0.666667	0	0	0	0	5.5	0	0	0	0	0	0	0	0	0	0	0	0	0	0	0	0	0	0	0	0	0	0	0	0	0
d__Bacteria; k__norank; p__Armatimonadetes	0.666667	0	0	0	1	0	0	0	0	0	0	0	0	0	1	0	1.33333	0	0	0	1	0	0	0	0	0	0	0	0	0.666667	0	0
d__Bacteria; k__norank; p__FBP	0	0	0	0	0	0	4	0	0	0	0	0	0	0	0	1.33333	0	0	0	0	0	0	0	0	0	0	0	0	0	0	0	0
d__Bacteria; k__norank; p__Nitrospirae	0	0	0	0	0	0	2	0	0	0	0	0	0	0	0	0	0.333333	0	0	0	0	0	2.66667	0	0	0	0	0	0	0	0	0
d__Bacteria; k__norank; p__Gemmatimonadetes	0	0.666667	0	0	0	0	0	0	0	0	0	0	0	0	0	1.66667	0	0.666667	0	0	0.333333	0	1.33333	0	0	0	0	0	0	0	0	0
d__Bacteria; k__norank; p__Parcubacteria	0	0	0	0	3	0	0	0	0	0	0	0	0	0	0	0	1	0	0	0	0	0	0	0	0	0	0	0	0	0	0	0.666667
d__Bacteria; k__norank; p__BJ-169	0	0	0	0	0	0	0	0	0	0	0	0	0	0	0	0	0	0	0	0	0	0	4	0	0	0	0	0	0	0	0	0
d__Bacteria; k__norank; p__Ignavibacteriae	0	0	0	0	0	0	2.5	0	0	0	0	0	0	0	0	0	0	0	0	0	0	0	0	0	0	0	0	0	0	0	0	0
d__Bacteria; k__norank; p__WS6	0	0	0	0	0	0	0	0	0	0	0	0	0	0	0	0	0	0	0	0	0	0	0	0	0	0	0	0	0.333333	0	2	0
d__Bacteria; k__norank; p__TM6__Dependentiae_	0	0	0	0	0	0	2	0	0	0	0	0	0	0	0	0	0	0	0	0	0	0	0	0	0	0	0	0	0	0	0	0
d__Bacteria; k__norank; p__norank	0.666667	0.333333	0	0	0	0	0	0	0	0	0	0	0	0	0	0	1	0	0	0	0	0	0	0	0	0	0	0	0	0	0	0
d__Bacteria; k__norank; p__Tectomicrobia	0	0	0	0	0	0	1.5	0	0	0	0	0	0	0	0	0	0	0	0	0	0	0	0	0	0	0	0	0	0	0	0.333333	0
d__Bacteria; k__norank; p__Latescibacteria	0	0	0	0	0	0	0	0	0	0	0	0	0	0	0	1.33333	0	0	0	0	0	0	0	0	0	0	0	0	0	0	0	0
d__Bacteria; k__norank; p__Thermotogae	0	0	0	0	1.33333	0	0	0	0	0	0	0	0	0	0	0	0	0	0	0	0	0	0	0	0	0	0	0	0	0	0	0
