# Supplementary material for: Effects of Maternal Factors and Postpartum Environment on Early Colonization of Intestinal Microbiota in Piglets
Source: Front Vet Sci. 2022 Apr 7;9:815944. doi: 10.3389/fvets.2022.815944 (PMC9021831; doi:10.3389/fvets.2022.815944)
Supplement: Supplementary file 6 [file Table_6.XLSX]

## Sheet: taxa.table (1)
Supplementary Table 6 Microbiota abundance at genus level
OTU ID	E_1a_JP	F_1a_JP	F_4a_JP	F_7a_JP	S_1a_JP	S_4a_JP	C_JS	F_1a_JS	F_4a_JS	F_7a_JS	F_3b_JS	F_5b_JS	S_1a_JS	S_4a_JS	S_3b_JS	VS_JS	E_1a_MP	F_1a_MP	F_4a_MP	F_7a_MP	S_1a_MP	S_4a_MP	C_MS	F_1a_MS	F_4a_MS	F_7a_MS	F_3b_MS	F_5b_MS	S_1a_MS	S_4a_MS	S_3b_MS	VS_MS
d__Bacteria; k__norank; p__Proteobacteria; c__Gammaproteobacteria; o__Pseudomonadales; f__Moraxellaceae; g__Acinetobacter	6747.33	84.3333	0.333333	0	13386.3	2194.67	174.5	1	0.333333	31	0.333333	0	7654	10375	9250	5529.67	9880.33	39	0	0.333333	12425.3	2255.33	312.333	0.666667	0	0	0.333333	0.333333	9436	11882	3411.33	770.667
d__Bacteria; k__norank; p__Proteobacteria; c__Gammaproteobacteria; o__Pseudomonadales; f__Pseudomonadaceae; g__Pseudomonas	8278	7861	2	2	9055	650	5550	0.333333	0.333333	2.33333	1.33333	1	572.333	910.667	871.333	3221.33	4561	4107.33	0.666667	2	8083.33	556.333	9852.67	0	0	0	0	0.333333	584	1120.67	293.333	424.333
d__Bacteria; k__norank; p__Firmicutes; c__Clostridia; o__Clostridiales; f__Clostridiaceae_1; g__Clostridium_sensu_stricto_1	1127.67	4351.67	2434.67	985	88.6667	1	1029	2152.67	2476	1839.33	3200.67	4057.67	9	33.3333	187.333	2174	1276.67	5716	1303	1099.67	103.333	13	417.667	2759.33	1594.67	1569.67	1668	3216	6.33333	675.333	7.33333	925.667
d__Bacteria; k__norank; p__Proteobacteria; c__Gammaproteobacteria; o__Enterobacteriales; f__Enterobacteriaceae; g__Escherichia-Shigella	119.333	3392.67	13055.3	2682	4.33333	0	1040	308.667	120.667	30.3333	289.667	37.6667	0.666667	61.6667	7	73	14	6596	1835	478.333	17.3333	7.66667	76	1266	18.6667	94.3333	462.667	27.3333	0.666667	56.6667	0.333333	48.3333
d__Bacteria; k__norank; p__Bacteroidetes; c__Bacteroidia; o__Bacteroidales; f__Bacteroidaceae; g__Bacteroides	266.333	51.3333	5232.67	6375.33	16	297.667	2161.5	27.3333	20	628.333	11.3333	172	422.667	471.333	255.333	85	19.6667	2031.67	6059.67	1831.67	278.333	895	255.333	141.333	398	43.3333	115.333	220	210.333	228.333	849.333	198
d__Bacteria; k__norank; p__Firmicutes; c__Clostridia; o__Clostridiales; f__Peptostreptococcaceae; g__Terrisporobacter	511.667	738.667	104.333	49.6667	19.6667	1.33333	510	1357.33	1883	1638	2130.67	2112.33	6.33333	8.66667	58.6667	1383.33	576.667	733.333	21.6667	1	38.3333	0.666667	323	2051.33	959.333	1866.33	1749	2686	6.33333	441.333	6	1715
d__Bacteria; k__norank; p__Firmicutes; c__Clostridia; o__Clostridiales; f__Christensenellaceae; g__Christensenellaceae_R-7_group	23	42.3333	0	0.666667	12.6667	0.333333	164.5	1625.67	3708	3235.67	1275.67	1194	33	31.6667	114	247	28.3333	4.33333	0.333333	6.66667	5.33333	0	164	684.667	5235.67	4703	861.667	827.333	23	24.3333	128.333	175.333
d__Bacteria; k__norank; p__Firmicutes; c__Bacilli; o__Lactobacillales; f__Lactobacillaceae; g__Lactobacillus	239.333	196.667	10	2104.67	27.3333	6.66667	1222	236.333	1537.33	1854	191	163.333	14	302.333	100.667	666	251	597.667	2421	7720.67	45.6667	23.3333	557.333	60.6667	831.667	38	101.667	70.6667	36	226.333	81.6667	164.333
d__Bacteria; k__norank; p__Proteobacteria; c__Gammaproteobacteria; o__Pasteurellales; f__Pasteurellaceae; g__Actinobacillus	23	5.33333	38	21	82.3333	4374	569	0	0	0.666667	0	0.666667	3672.67	1347.33	1778	1023	11.6667	52.6667	36.6667	2.33333	14.6667	1761	0	0	0	0	0	0	2118.67	168.667	1404.67	161.667
d__Bacteria; k__norank; p__Firmicutes; c__Clostridia; o__Clostridiales; f__Ruminococcaceae; g__Ruminococcaceae_UCG-002	22.6667	45.6667	0	36	4	0.333333	48.5	1415.33	1790.33	1548.33	1562.67	1229	0.666667	3.33333	35.3333	156.333	21	2	38.3333	2516	12.6667	0.333333	63.6667	510.333	3694.33	1087	397.667	1037.33	0.666667	15.6667	0	72.6667
d__Bacteria; k__norank; p__Firmicutes; c__Erysipelotrichia; o__Erysipelotrichales; f__Erysipelotrichaceae; g__Turicibacter	527.333	515	0	0	30.3333	1.33333	217.5	1272.33	2010.33	1314.33	1735.67	2567	4.66667	8.33333	116.667	1061	391.333	24	0.333333	0	26	0.666667	153.667	989.333	419.667	761.667	1079.33	1160	2.66667	277	3.33333	520
d__Bacteria; k__norank; p__Bacteroidetes; c__Bacteroidia; o__Bacteroidales; f__Bacteroidales_S24-7_group; g__norank_f__Bacteroidales_S24-7_group	67.6667	84	0.333333	0.333333	5	1.33333	1942.5	2643.33	610	557	1178	1268.33	2	341.333	41.6667	168	23.3333	22.3333	641	2946.33	17.6667	0.333333	167	790.667	260.667	485	708	917.333	8.33333	9	280.667	633
d__Bacteria; k__norank; p__Fusobacteria; c__Fusobacteriia; o__Fusobacteriales; f__Fusobacteriaceae; g__Fusobacterium	111.667	24.3333	733.333	2270	13	705	84	0	2.33333	1.66667	0	0	371.333	488	297.667	362.333	38.6667	490	4767.67	744.333	123.333	1948	51.3333	0	8.66667	1.66667	6.66667	6	517.667	550.333	1306	132.667
d__Bacteria; k__norank; p__Firmicutes; c__Clostridia; o__Clostridiales; f__Peptostreptococcaceae; g__Romboutsia	399.667	413.667	0.666667	1.66667	14	0.666667	217	1140.67	1999.33	1080	1608.33	1819.33	4.33333	8.33333	105.667	937.667	371	12	2	3.33333	19	1	148.667	777.667	548.667	787.333	805.667	1203.33	2.66667	264.667	4.66667	876
d__Bacteria; k__norank; p__Bacteroidetes; c__Bacteroidia; o__Bacteroidales; f__Porphyromonadaceae; g__Porphyromonas	33.3333	10.6667	0.333333	0	30.3333	3512.33	18.5	0	0	0.333333	0.333333	0	1497.67	514.667	655.667	62.6667	6	0	0.666667	0	2	3948	436.667	0	0	0	0	0	1649.67	578.333	1217.67	1094.67
d__Bacteria; k__norank; p__Firmicutes; c__Clostridia; o__Clostridiales; f__Lachnospiraceae; g__unclassified_f__Lachnospiraceae	61.6667	74.3333	28.3333	296.333	8.33333	152.667	496	599	554.333	848.333	873.667	797.333	13.6667	32	71.3333	158	86.6667	31.6667	275.667	525	14	281.667	766.333	2214.33	540	954.667	2425	951.333	13.3333	39.6667	34	859.333
d__Bacteria; k__norank; p__Firmicutes; c__Clostridia; o__Clostridiales; f__Lachnospiraceae; g__Lachnoclostridium	74.3333	15.6667	1278	3851	3.33333	1	253.5	142.667	190	326	153.333	89.3333	1	10	3	22.6667	11.3333	1290.67	2744.33	2179.33	168.667	6.33333	39.6667	33.6667	268.333	252.333	54.6667	22.3333	1.33333	11	1.66667	17.3333
d__Bacteria; k__norank; p__Firmicutes; c__Bacilli; o__Lactobacillales; f__Streptococcaceae; g__Streptococcus	106.333	844.333	114	215	76.6667	2620.67	446	11.6667	0	1.66667	0.666667	1.33333	2147.33	1174	809.667	625	168.667	244.667	194	17	27.6667	1014.33	104	5.66667	0	0.666667	0	1	1406	249	685	63.3333
d__Bacteria; k__norank; p__Proteobacteria; c__Gammaproteobacteria; o__Pseudomonadales; f__Moraxellaceae; g__Moraxella	67	28.3333	7.33333	0.333333	132.333	3040.33	21	0	0	2.66667	0.333333	0	1443	698	1730.33	5.66667	35.6667	1	0	0	21.3333	2838.33	11.6667	0	0	0	0	0	1082.67	265.667	935	21
d__Bacteria; k__norank; p__Firmicutes; c__Clostridia; o__Clostridiales; f__Ruminococcaceae; g__Ruminococcaceae_UCG-005	25.6667	57	0	0.333333	8	0	113	954.333	634.667	492	635.333	689.333	0.666667	15.3333	32	131.333	55.3333	3.66667	0.666667	5	9.33333	0	153.667	1505	1268.33	1480.67	1208	1489	1	18.3333	1.33333	666
d__Bacteria; k__norank; p__Spirochaetae; c__Spirochaetes; o__Spirochaetales; f__Spirochaetaceae; g__Treponema_2	0	3.66667	0	0	3.33333	2	30	873.667	689.333	1078	1645.33	1123.67	10.6667	75.3333	115.333	36.3333	3	1.66667	0	0	2.33333	0	24.3333	705.667	734.667	1060.33	379.333	464	252.667	68	1790.67	98
d__Bacteria; k__norank; p__Bacteroidetes; c__Bacteroidia; o__Bacteroidales; f__Rikenellaceae; g__Rikenellaceae_RC9_gut_group	2.66667	26	0.333333	0.333333	2.66667	0.333333	66	412.667	287.667	364.333	521	993.667	0.333333	2.33333	35.6667	65	2.33333	3.33333	37.3333	397.667	2	0	838.667	902.333	637.333	715	813.333	616	2.66667	5.33333	43	326.667
d__Bacteria; k__norank; p__Firmicutes; c__Clostridia; o__Clostridiales; f__Ruminococcaceae; g__Ruminococcaceae_NK4A214_group	19.3333	35.3333	0	11.3333	0.666667	0.333333	68	925	536	693.333	606	637.667	1.33333	6	31.6667	84	22.3333	0.666667	2.66667	77.6667	3.66667	0.333333	45	359.333	891.667	1178	408.667	595.667	8.66667	9	54	107.333
d__Bacteria; k__norank; p__Firmicutes; c__Clostridia; o__Clostridiales; f__Ruminococcaceae; g__Ruminococcaceae_UCG-014	14.6667	20	0	0	2.66667	8	58	262	425	412	545.333	654	29	17.6667	14	87.6667	22	3.33333	0	0	3.33333	23.3333	70	125.667	1648.67	1852.67	41.3333	130.333	18.6667	12.3333	4.66667	137
d__Bacteria; k__norank; p__unclassified_k__norank; c__unclassified_k__norank; o__unclassified_k__norank; f__unclassified_k__norank; g__unclassified_k__norank	11.6667	100	0.666667	2.66667	8.66667	0	905.5	548.667	587	367.667	214	78.3333	0.666667	3.33333	11	757.333	6.66667	4.33333	20	7	1	0	1638.33	0.333333	39	269.667	1.66667	83	2	3.33333	102.667	508.333
d__Bacteria; k__norank; p__Bacteroidetes; c__Bacteroidia; o__Bacteroidales; f__Prevotellaceae; g__Prevotella_1	14	26	0	0	4.33333	0.666667	22.5	635.667	36.3333	12.6667	353.667	16.6667	6.33333	20.3333	36.3333	92.3333	11	7.33333	0	0	4.33333	0.333333	36.3333	1238.33	9.66667	55.3333	2850.33	381	8.33333	3	84.6667	126.333
d__Bacteria; k__norank; p__Bacteroidetes; c__Bacteroidia; o__Bacteroidales; f__Prevotellaceae; g__unclassified_f__Prevotellaceae	57.3333	14.6667	0	466.333	7.66667	139	45.5	257	33.6667	152.667	131.333	77.3333	47	203.667	216.667	40	20	223.667	318.333	865	52.6667	604.333	116.667	767.667	4.33333	75.6667	38	198	91.6667	41.3333	437.667	253.333
d__Bacteria; k__norank; p__Actinobacteria; c__Actinobacteria; o__Micrococcales; f__Micrococcaceae; g__Rothia	584.667	102.667	3.66667	1.33333	29.6667	848.333	80.5	0	0.333333	0	0	0	338.333	345.333	656.333	19.3333	393.667	4.33333	0.666667	1	14.6667	677	60.6667	0	0	0	0.333333	0	109	1096.33	127.333	83.3333
d__Bacteria; k__norank; p__Bacteroidetes; c__Bacteroidia; o__Bacteroidales; f__p-2534-18B5_gut_group; g__norank_f__p-2534-18B5_gut_group	1	1	0	0	1.66667	0.666667	3	896.333	498	292	1019	265.667	0	2	21	15	0.666667	0	0	0	1	0	23.6667	5.66667	126.667	159.333	96	1899.33	0.333333	0.333333	0.333333	15.3333
d__Bacteria; k__norank; p__Firmicutes; c__Bacilli; o__Bacillales; f__Staphylococcaceae; g__Staphylococcus	148	1388.67	40.6667	18	9.33333	13	129	0	0	0	0	0.333333	2.66667	9.33333	19	202.667	198.333	896.667	2.33333	0	46	3.33333	244	0.333333	0	0	0	0	3	165.333	4.66667	1632
d__Bacteria; k__norank; p__Proteobacteria; c__Betaproteobacteria; o__Neisseriales; f__Neisseriaceae; g__unclassified_f__Neisseriaceae	6.66667	0.666667	0	0	16	704.333	19.5	0	0	0	0	0	546	200	310.667	1	3	0	0	0	3	2336	1.33333	0	0	0	0	0	588.333	98	176.667	8.66667
d__Bacteria; k__norank; p__Firmicutes; c__Clostridia; o__Clostridiales; f__Lachnospiraceae; g__Lachnospiraceae_XPB1014_group	9.33333	12	0	0	1.66667	0	37.5	502.333	92	417.667	497.667	290	0.333333	1.66667	13.3333	112.667	29.6667	3	0	0	2.66667	0.333333	70.3333	328.333	245.667	654	607.333	451.333	2	10.3333	0	222
d__Bacteria; k__norank; p__Bacteroidetes; c__Bacteroidia; o__Bacteroidales; f__Prevotellaceae; g__Prevotellaceae_NK3B31_group	115.667	64.3333	0	0.333333	3	4	55.5	420	290.667	827.333	467	113	0.333333	14.3333	9.33333	55.6667	21.3333	8.66667	287	18.6667	3	0	49.6667	476	30.6667	160.333	400	444.333	1	2.33333	2.33333	259.333
d__Bacteria; k__norank; p__Firmicutes; c__Clostridia; o__Clostridiales; f__Lachnospiraceae; g__Lachnospiraceae_NK4A136_group	46	19	0.333333	0	2.33333	1	476	193	321.667	384.667	428.667	363.333	0.333333	7	6.66667	66.3333	7.33333	9	1	3	2	0	156.667	311.667	239	503	376.333	216.333	2	3.66667	35.3333	48.6667
d__Bacteria; k__norank; p__Firmicutes; c__Clostridia; o__Clostridiales; f__Ruminococcaceae; g__[Eubacterium]_coprostanoligenes_group	24.6667	31.6667	1	172.667	5.66667	2	56.5	334.667	254	473.667	261	299.667	0.666667	8.66667	16	73	25.6667	3	115.667	59	5.33333	0	75	188.667	351.667	329.667	138	351	0.666667	18.6667	0	94
d__Bacteria; k__norank; p__Firmicutes; c__Clostridia; o__Clostridiales; f__Family_XIII; g__Family_XIII_AD3011_group	18.3333	19.3333	0	8.66667	1.66667	0	59	213.333	257	406.667	222.667	264	1.66667	7	18.3333	90.3333	17.3333	1.33333	13.6667	18.6667	2.66667	0	45.6667	307.333	300.667	280	296	305	11.6667	8	106.667	134
d__Bacteria; k__norank; p__Bacteroidetes; c__Flavobacteriia; o__Flavobacteriales; f__Flavobacteriaceae; g__Bergeyella	16.3333	6.66667	0.333333	0	36.6667	719.667	0	0	0	0	0	0	668.333	248	483.667	1	2.33333	0	0	0	1	568.333	0	0	0	0	0	0	364.333	69.3333	144.667	8
d__Bacteria; k__norank; p__Verrucomicrobia; c__Verrucomicrobiae; o__Verrucomicrobiales; f__Verrucomicrobiaceae; g__Akkermansia	4.33333	7	83.3333	140.333	0	0.666667	13	47.6667	194	316	25.3333	15.3333	0	333.667	0.333333	9.33333	17.6667	0.333333	0.333333	177.333	1.66667	2	4.66667	795.333	42.6667	0.333333	138	374.333	4	23.6667	286.667	4.66667
d__Bacteria; k__norank; p__Firmicutes; c__Bacilli; o__Lactobacillales; f__Aerococcaceae; g__Aerococcus	145.333	59.3333	0	0	5.66667	0.666667	53	0	0	0	0	0.333333	14.3333	20.3333	71.3333	181.333	495	11.6667	0	0	15.6667	2.33333	52.3333	0	0	0	0	0	4	370.333	4.66667	1546
d__Bacteria; k__norank; p__Firmicutes; c__Erysipelotrichia; o__Erysipelotrichales; f__Erysipelotrichaceae; g__Dielma	1	1	0	0.333333	34.3333	177.667	1.5	0.333333	0	33	0.333333	0	394.333	94.6667	19	1.33333	1.66667	0	0	4	1.33333	1648.33	0	0	0	0	0	0	427.333	46	21	0.333333
d__Bacteria; k__norank; p__Actinobacteria; c__Actinobacteria; o__Corynebacteriales; f__Corynebacteriaceae; g__Corynebacterium_1	330	245.333	0	0	37.6667	1.66667	134	1.66667	0.333333	0.333333	1	2.66667	19	70.3333	71	103	759.667	11.6667	0	0	53.6667	7.33333	144.667	0	0.333333	0	0.666667	1.66667	10	297.667	93	425.333
d__Bacteria; k__norank; p__Bacteroidetes; c__Bacteroidia; o__Bacteroidales; f__Prevotellaceae; g__Prevotellaceae_UCG-001	9.66667	13.3333	0	0	3	0.333333	540.5	67.6667	207.333	473	194.333	311	0	3.33333	13	17	3.33333	0.333333	0	0	1.66667	0	33	121.333	95	234.333	325.333	77.3333	0.666667	0.666667	4.33333	43.3333
d__Bacteria; k__norank; p__Proteobacteria; c__Gammaproteobacteria; o__Pseudomonadales; f__Moraxellaceae; g__unclassified_f__Moraxellaceae	0	0	0	0	12.6667	233	5.5	0	0	0.333333	0	0	1165.33	254.333	218.667	1	0	0	0	0	1.33333	157.333	0	0.333333	0	0	0	0	409.667	34.6667	203.333	0.666667
d__Bacteria; k__norank; p__Bacteroidetes; c__Bacteroidia; o__Bacteroidales; f__unclassified_o__Bacteroidales; g__unclassified_o__Bacteroidales	13.6667	0.333333	0	0	0.666667	0	0	373.667	11.3333	7	458.667	146.667	1.66667	6.33333	47.6667	11	0	0	0	0	0	0	4.66667	5.66667	75.6667	237.333	25	113.667	33	16	1096.67	3.33333
d__Bacteria; k__norank; p__Bacteroidetes; c__Flavobacteriia; o__Flavobacteriales; f__Flavobacteriaceae; g__Chryseobacterium	99.3333	50	0	0	7.66667	1	6.5	0	0	0	0	0	8	61.6667	50.3333	24	24.6667	1.33333	0	0	0	5	25	0	0	0	0	0	21.6667	392	17	1841.67
d__Bacteria; k__norank; p__Proteobacteria; c__Betaproteobacteria; o__Neisseriales; f__Neisseriaceae; g__Neisseria	4.66667	2.66667	0.333333	0	16.3333	679	2	0	0	0.333333	0	0	227.667	251.333	500.667	1.66667	2	0	0.333333	0	0.333333	26.6667	0	0	0	0	0	0	230	68.6667	609.667	2.33333
d__Bacteria; k__norank; p__Fusobacteria; c__Fusobacteriia; o__Fusobacteriales; f__Leptotrichiaceae; g__Leptotrichia	0.666667	0.666667	0	0	10.3333	371.667	3.5	0	0	1.33333	0	0	200	268.667	266.333	0	1	0	0	0	0.666667	477	0	0.333333	0	0	0	0	193.333	470.333	253	0.333333
d__Bacteria; k__norank; p__Firmicutes; c__Clostridia; o__Clostridiales; f__Ruminococcaceae; g__Oscillibacter	7	2	0	0.333333	0.666667	1	36.5	334.333	115.333	61.6667	188	212.333	0	1.66667	5	29.6667	4	0.333333	1.33333	7.33333	1	0	6.66667	257	246.667	165	418	314.667	0	2	0	88.6667
d__Bacteria; k__norank; p__Firmicutes; c__Clostridia; o__Clostridiales; f__Clostridiaceae_1; g__Clostridium_sensu_stricto_2	8.33333	1	445.667	1001	0	0.333333	0	0.666667	1.66667	1.33333	0	0.666667	0	4.66667	0	2	3.33333	134	774.667	14.6667	12.6667	2	0	0.333333	10.6667	1	1	0	0	11	0	0
d__Bacteria; k__norank; p__Bacteroidetes; c__Bacteroidia; o__Bacteroidales; f__Prevotellaceae; g__Prevotella_9	28.6667	1456.67	1	0	3	1.66667	103.5	0	0	0	0	0.333333	133	17	96.3333	18.3333	66.3333	11	0	0	4	0	393	18.3333	0	0	0	0	0.666667	5.66667	2.33333	21
d__Bacteria; k__norank; p__Firmicutes; c__Bacilli; o__Lactobacillales; f__Leuconostocaceae; g__Weissella	42.6667	49	0	0	8	0.666667	14.5	3.66667	5	4	2.33333	0	2.33333	348	70	47.6667	273.333	0	0	0	2.33333	0	34	1	11.3333	3	7	22.3333	1252.67	61.3333	10.3333	18.3333
d__Bacteria; k__norank; p__Proteobacteria; c__Gammaproteobacteria; o__Pseudomonadales; f__Moraxellaceae; g__Psychrobacter	96	26.3333	0	0	0.333333	0.333333	8	0	0	0	0	0	1	2	5.66667	36.3333	605.333	0.333333	0	0	17.6667	1.66667	12	0	0	0	0	0	1.33333	168.667	0	1247.67
d__Bacteria; k__norank; p__Bacteroidetes; c__Flavobacteriia; o__Flavobacteriales; f__Flavobacteriaceae; g__Flavobacterium	27	10.6667	0	0	53	233	23	0	0	0.333333	0	0	136.333	361	305.333	7.33333	29	0.333333	0	0	410	4.66667	31.6667	0	0	0	0	0	243.333	212	77.3333	3.66667
d__Bacteria; k__norank; p__Bacteroidetes; c__Bacteroidia; o__Bacteroidales; f__Prevotellaceae; g__Alloprevotella	43.3333	63.3333	0	0	15.6667	229.667	92.5	55.3333	116.667	2.33333	10.6667	0.333333	260	53.6667	160.667	18.3333	8	38.3333	35.6667	0.666667	3.33333	17.6667	94	189	1	2.33333	16.3333	21.3333	190	61.6667	142	96.3333
d__Bacteria; k__norank; p__Bacteroidetes; c__Bacteroidia; o__Bacteroidales; f__Porphyromonadaceae; g__Parabacteroides	46.3333	14.6667	6.33333	62.3333	1.33333	0.333333	117.5	214.667	243	213.333	142.333	100.333	1.66667	17.3333	10	48.3333	2.66667	6	89.3333	93	11	0.333333	33	46	73.6667	142.667	59.6667	124	1.33333	6.66667	3.66667	68.3333
d__Bacteria; k__norank; p__Firmicutes; c__Clostridia; o__Clostridiales; f__Ruminococcaceae; g__Ruminococcus_1	2.33333	4.33333	0	0	0.666667	0	13	89.6667	64	214	124.667	106.333	0	0.333333	5.33333	24	6.33333	0.666667	0	0	0.333333	0	13	246.667	32	147	659	92.6667	0	3	0	83.3333
d__Bacteria; k__norank; p__Bacteroidetes; c__Bacteroidia; o__Bacteroidales; f__Porphyromonadaceae; g__unclassified_f__Porphyromonadaceae	2.33333	0.666667	0	0	4.33333	477.333	0	1.33333	0.333333	0.333333	0.333333	1.66667	200	32.6667	52.6667	3.33333	0.333333	0	0	0	0.666667	520.667	3.33333	0	4	2	0.666667	4	430.667	33	78.6667	3
d__Bacteria; k__norank; p__Actinobacteria; c__Actinobacteria; o__Bifidobacteriales; f__Bifidobacteriaceae; g__Bifidobacterium	7.33333	12.6667	0	0.333333	3	0	79	1.33333	4.66667	11	0.333333	0.333333	1.66667	1002.33	26	379.333	15.3333	16	1.66667	0	1.66667	0.333333	37.6667	0	21.6667	0	0	1.66667	10	10.6667	31	5.66667
d__Bacteria; k__norank; p__Firmicutes; c__Negativicutes; o__Selenomonadales; f__Veillonellaceae; g__Veillonella	9.33333	47.3333	310.333	86	0	28.6667	0	0	0	0	0	0	18.3333	35	40.3333	477	5.33333	50.6667	120.333	22.6667	1.66667	208.667	36.3333	0	0	0	0	0	12	16	98.6667	37.6667
d__Bacteria; k__norank; p__Firmicutes; c__Clostridia; o__Clostridiales; f__Ruminococcaceae; g__unclassified_f__Ruminococcaceae	8	4.33333	0	2	5.66667	0.333333	21.5	166.667	63.3333	60	73.6667	84.3333	1	4.33333	4.66667	19.3333	10.6667	0.333333	2.33333	1.33333	2.66667	0	42.6667	310	186.667	143.333	199	163	1.66667	4.33333	0	74
d__Bacteria; k__norank; p__Actinobacteria; c__Actinobacteria; o__Corynebacteriales; f__Corynebacteriaceae; g__Corynebacterium	183	95	0	0	8.66667	6.33333	29.5	0	0	0.333333	0	2	61	168.333	177.667	30	178.667	1.66667	0	0	5	24.6667	31.3333	0	0	0	0	1	44.6667	270.667	234	106.333
d__Bacteria; k__norank; p__Bacteroidetes; c__Bacteroidia; o__Bacteroidales; f__Rikenellaceae; g__Alistipes	6	3	29	554	0	0	68.5	18	16.6667	6.66667	0	8	0	5.66667	0.333333	5	0.666667	2	87	688.333	4.33333	0	38.3333	18.3333	5.66667	5	37.3333	13	1.33333	5.66667	0	2.33333
d__Bacteria; k__norank; p__Firmicutes; c__Clostridia; o__Clostridiales; f__Ruminococcaceae; g__Ruminococcaceae_UCG-010	5.33333	11.3333	0	0.333333	1	0	14	113.333	108	140	88.3333	101.333	0	0.333333	4	27.3333	1.66667	1.33333	0.333333	0	1.66667	0	31.3333	64	297	272.667	117	164.667	0	3.66667	0	31.6667
d__Bacteria; k__norank; p__Firmicutes; c__Clostridia; o__Clostridiales; f__Lachnospiraceae; g__Cellulosilyticum	29.6667	20	0	0	4.66667	0.666667	19	104	86.3333	67.6667	83.6667	80.6667	0	0.666667	8.66667	95	22.6667	0	0	0	0.333333	0.333333	38.6667	94	46	58	530.333	96	0	30.6667	0.666667	21.6667
d__Bacteria; k__norank; p__Bacteroidetes; c__Bacteroidia; o__Bacteroidales; f__Bacteroidales_BS11_gut_group; g__norank_f__Bacteroidales_BS11_gut_group	0.333333	1	0	0	0.333333	0	1	59.6667	20.6667	37.6667	12.6667	149	0.666667	22	43.3333	8.33333	1	0	0	0	0.333333	0	9.33333	0	14.6667	135	10	52.6667	80	6	822.667	2.66667
d__Bacteria; k__norank; p__Proteobacteria; c__Betaproteobacteria; o__Burkholderiales; f__Burkholderiaceae; g__Lautropia	0	0	0	0	2.33333	0	6	0	0	1	0	0	199.333	422.333	476.333	0	0	0	0	0	0.333333	0	4	0	0	0	0	0	126.333	27.3333	197.333	0.666667
d__Bacteria; k__norank; p__Firmicutes; c__Clostridia; o__Clostridiales; f__Ruminococcaceae; g__Anaerotruncus	14	7.66667	0	13.6667	1.33333	0	61.5	205.333	52.3333	62	72.3333	134.333	0	2.66667	3.33333	29.3333	7	3	9.66667	21	3	0	17.3333	121	175.667	110.333	141.667	121	0.666667	4.66667	0.333333	30.3333
d__Bacteria; k__norank; p__Proteobacteria; c__Gammaproteobacteria; o__Chromatiales; f__Chromatiaceae; g__Rheinheimera	1.33333	1	0	0	2.33333	0	37.5	0	0	0.333333	0.333333	0	4.66667	20.6667	9.33333	4.33333	2.33333	3.66667	0	0	9	0	1250.67	0	0	0	0	0	3.33333	1.33333	8.66667	1.33333
d__Bacteria; k__norank; p__Firmicutes; c__Erysipelotrichia; o__Erysipelotrichales; f__Erysipelotrichaceae; g__norank_f__Erysipelotrichaceae	20.3333	26	0	0	3.33333	83.6667	158	125	35.6667	9.66667	16.6667	34.3333	12.6667	52.3333	18	53.3333	10	17.6667	5.66667	1	2.66667	280.333	15.6667	45.6667	22.6667	10.3333	48.6667	40.6667	12.3333	18.3333	135.667	31
d__Bacteria; k__norank; p__Firmicutes; c__Clostridia; o__Clostridiales; f__Lachnospiraceae; g__[Eubacterium]_ruminantium_group	0	11	0	0	0	0	0	42	57	5.33333	15	10.6667	0.666667	0	1.66667	5.33333	6	1	0	0	0	0	7	120.667	6	36	798.333	107.667	0	0.666667	0	39.3333
d__Bacteria; k__norank; p__Proteobacteria; c__Deltaproteobacteria; o__Desulfovibrionales; f__Desulfovibrionaceae; g__Desulfovibrio	3.66667	5.66667	11.3333	84	0.333333	0.333333	211	55	38.6667	52.6667	18.6667	39.6667	4.66667	8.66667	26.6667	13.3333	0.666667	0.333333	66.6667	101.667	6.66667	0.333333	16.3333	83	19	21	110.333	98.6667	7.33333	14	72.6667	57
d__Bacteria; k__norank; p__Verrucomicrobia; c__WCHB1-41; o__norank_c__WCHB1-41; f__norank_c__WCHB1-41; g__norank_c__WCHB1-41	1.33333	2.66667	0	0	0.666667	0	9.5	575.333	4.66667	13.3333	45.3333	82	0	1.66667	10	16.6667	2	0	0	0	0	0	2.66667	14.3333	49.6667	81.3333	12	151.667	0.333333	1	10.6667	94.6667
d__Bacteria; k__norank; p__Proteobacteria; c__Betaproteobacteria; o__Burkholderiales; f__Comamonadaceae; g__Comamonas	11.3333	6.66667	2.66667	912	5	0.333333	20.5	0	0	0	0	0	0.666667	9.66667	4.33333	9.33333	11.6667	32.3333	0	1.66667	66	0.666667	45.3333	0	0	0	0	0	0.333333	0.666667	13.3333	2
d__Bacteria; k__norank; p__Firmicutes; c__Clostridia; o__Clostridiales; f__Ruminococcaceae; g__Oscillospira	8	7	0	0	1	0.333333	66.5	97.6667	19.6667	12.3333	41	69.6667	0	1	4.66667	22.3333	9.66667	0.666667	3.33333	6	1	0	13.3333	129.333	80.6667	54.6667	144	211.667	0.333333	0.333333	0.333333	88.6667
d__Bacteria; k__norank; p__Saccharibacteria; c__norank_p__Saccharibacteria; o__norank_p__Saccharibacteria; f__norank_p__Saccharibacteria; g__norank_p__Saccharibacteria	28.3333	4.66667	0	0	7.66667	150.333	0	0	0	0.333333	0	0	61.3333	123.333	125.333	1.66667	25.6667	0	0	0	1.66667	44.6667	6.66667	0	0	0	0.333333	0	86.6667	57.3333	266	9.33333
d__Bacteria; k__norank; p__Firmicutes; c__Clostridia; o__Clostridiales; f__Ruminococcaceae; g__Ruminococcaceae_UCG-013	3.33333	7	0	0.333333	0.333333	0	10.5	100.333	113.667	92.3333	81.6667	98.3333	0	0.666667	2.33333	16.6667	7	2	0	0	2	0	4.66667	93	48.6667	104	68.3333	96.3333	0	2.33333	0.333333	24.6667
d__Bacteria; k__norank; p__Firmicutes; c__Clostridia; o__Clostridiales; f__Peptostreptococcaceae; g__Peptostreptococcus	31	6.66667	7.33333	90.3333	0.666667	12.6667	22	0	0	0	0	0	7.33333	23.3333	30.6667	88.3333	8.33333	163	216.333	24	6	98	9	0	0	0	0	0	6	21.3333	51.6667	22.3333
d__Bacteria; k__norank; p__Firmicutes; c__Clostridia; o__Clostridiales; f__Lachnospiraceae; g__Blautia	11	21.6667	9.33333	81.3333	15.3333	0.333333	346.5	21.6667	9	2.33333	7.33333	5	2.33333	7.33333	7	26	33.6667	11	41.3333	142.667	3	1.66667	34	25.6667	19	3	24	17	1	3	2	7
d__Bacteria; k__norank; p__Bacteroidetes; c__Bacteroidia; o__Bacteroidales; f__Prevotellaceae; g__Prevotellaceae_UCG-003	9.66667	14	0	0	1.33333	0	16	9.66667	0.333333	1.33333	4.66667	3.33333	7	20	12	13.6667	1.66667	0.666667	2	0.333333	1.33333	0.333333	14	78	4.66667	35.3333	323.667	217.333	19.3333	15	59	36.3333
d__Bacteria; k__norank; p__Bacteroidetes; c__Bacteroidia; o__Bacteroidales; f__Porphyromonadaceae; g__Butyricimonas	1	0.666667	17.6667	314.333	1	0	1.5	1.66667	6	63.3333	0	2.66667	0	0.666667	0	0	0.333333	1.66667	134.667	292.333	25.6667	0.666667	0	0	22	0.666667	0.333333	0.666667	0	0.333333	0	4.33333
d__Bacteria; k__norank; p__Proteobacteria; c__Gammaproteobacteria; o__Pasteurellales; f__Pasteurellaceae; g__Pasteurella	0.333333	0.333333	4	1	0	49.6667	21	0	0	0	0	0	48	12.6667	77.6667	236.333	0.333333	29.6667	74.3333	0.666667	0.333333	129	4.66667	0	0	0	0.333333	0	37	4.33333	131.333	5.33333
d__Bacteria; k__norank; p__Proteobacteria; c__Epsilonproteobacteria; o__Campylobacterales; f__Campylobacteraceae; g__Campylobacter	0	2	0	0	0.666667	0.333333	9	0	0.333333	0	0	0	57.6667	34	59	265	0	0	0	10.6667	0	2	2	3.33333	0	0	0	0	36.3333	22.3333	140.333	210
d__Bacteria; k__norank; p__Bacteroidetes; c__Flavobacteriia; o__Flavobacteriales; f__Flavobacteriaceae; g__Capnocytophaga	0	0	0	0	10.6667	0.333333	4.5	0	0	0.333333	0	0	213	48.3333	143.333	0	0	0	0	0	0	13	0	0	0	0	0	0	149.333	98.6667	168.333	0.333333
d__Bacteria; k__norank; p__Firmicutes; c__Clostridia; o__Clostridiales; f__Ruminococcaceae; g__Ruminococcaceae_UCG-009	3	5.33333	0	0	0	0	20	67.3333	37.3333	25.3333	70.6667	110.333	0	0.333333	3.33333	10.6667	2.33333	0.333333	0	0	0.333333	0	7	118.333	83	36.6667	97.6667	119	0	1.33333	0	18.6667
d__Bacteria; k__norank; p__Firmicutes; c__Clostridia; o__Clostridiales; f__Lachnospiraceae; g__[Eubacterium]_fissicatena_group	5.66667	2	34	240	0.333333	0	43	0.666667	0	0	0.333333	0	0	2	1	19	3.66667	19.6667	307.333	100	3.66667	1.66667	35.3333	0.333333	0	0.333333	0	0	1.66667	1.33333	0.333333	1.33333
d__Bacteria; k__norank; p__SR1__Absconditabacteria_; c__norank_p__SR1__Absconditabacteria_; o__norank_p__SR1__Absconditabacteria_; f__norank_p__SR1__Absconditabacteria_; g__norank_p__SR1__Absconditabacteria_	0.666667	0	0	0	2.33333	0	0	0	0	0	0	0	194.667	30.3333	62.3333	0	0.333333	0	0	0	0	31	0	0	0	0	0	0	134.333	95.6667	262	1.33333
d__Bacteria; k__norank; p__Firmicutes; c__Clostridia; o__Clostridiales; f__Lachnospiraceae; g__Lachnospiraceae_AC2044_group	1	2	0	0	1.33333	0	6	82.3333	24	21	146.333	83.3333	3.33333	4	10	29.6667	2.66667	0	0	0.333333	0.666667	0	11	32	58.6667	81	81.3333	47.6667	1.66667	8.33333	17.6667	36
d__Bacteria; k__norank; p__Firmicutes; c__Bacilli; o__Bacillales; f__Staphylococcaceae; g__Jeotgalicoccus	37	29.6667	0	0	2.66667	0.666667	14	0	0	0	0	0	0	0.333333	2	41.6667	133.333	6.66667	0	0	38	0.666667	23.3333	0	0	0	0	0	0	40	0	409
d__Bacteria; k__norank; p__Firmicutes; c__Clostridia; o__Clostridiales; f__Family_XI_o__Clostridiales; g__Helcococcus	11	12.6667	0	1.33333	0	494	12	0	0	0	0	0	4	23	11	5	34	3.33333	6.33333	0	0	110.333	4.33333	0	0	0	0	0	5.33333	17.3333	1.66667	8.33333
d__Bacteria; k__norank; p__Firmicutes; c__Negativicutes; o__Selenomonadales; f__Acidaminococcaceae; g__Phascolarctobacterium	16.6667	11.3333	4.66667	33.6667	2	1.33333	79	5.33333	6.33333	2.66667	4	8.33333	1.33333	6	14.6667	14.3333	7.33333	0.666667	30.3333	92	9.66667	0	26.6667	122	0.333333	2.33333	44.3333	60.3333	5.66667	5	25.3333	107.333
d__Bacteria; k__norank; p__Bacteroidetes; c__Bacteroidia; o__Bacteroidales; f__Porphyromonadaceae; g__Petrimonas	0.666667	1.33333	0	0	0.333333	0	0	0	0	0	0	0	31.3333	31	67.6667	5.66667	2.66667	0	0	0	0.333333	0	0	0	0	0	0	0	63.3333	104	438	2.66667
d__Bacteria; k__norank; p__Firmicutes; c__Clostridia; o__Clostridiales; f__Ruminococcaceae; g__norank_f__Ruminococcaceae	4	4.33333	18.6667	115	1.33333	0	41	18.3333	23	28.3333	11	23.3333	0	2.33333	1	10	7.66667	16.3333	101	89.6667	10.6667	0.333333	8	32.6667	47.3333	26.6667	23.3333	29.3333	0.333333	10	0.333333	39.3333
d__Bacteria; k__norank; p__Firmicutes; c__Clostridia; o__Clostridiales; f__Clostridiales_vadinBB60_group; g__norank_f__Clostridiales_vadinBB60_group	0.333333	0.666667	0	0	0.333333	0	1	7.33333	16.3333	32.3333	2.33333	21.3333	0	6.66667	5.66667	9.33333	0.666667	0	0	9	1	0	20.3333	11.3333	195	75	11.3333	20.6667	5.33333	0.666667	250.333	25.3333
d__Bacteria; k__norank; p__Actinobacteria; c__Actinobacteria; o__Micrococcales; f__Micrococcaceae; g__Kocuria	237	33	0	0	4.33333	0.666667	6	0	0	0.333333	0	0.333333	3	22	25	7.33333	90	1.33333	0	0	1.33333	2	10	0	0	0	0	0	4.33333	205.667	1.66667	26.6667
d__Bacteria; k__norank; p__Proteobacteria; c__Alphaproteobacteria; o__Rhizobiales; f__Rhizobiaceae; g__Shinella	33.6667	12.6667	0	0	64	4.66667	3	0	0	0	0	0	12.3333	24	15.3333	5.33333	126.333	0	0	0	263.667	2.33333	0	0	0	0	0	0	30.6667	67.3333	13	0
d__Bacteria; k__norank; p__Actinobacteria; c__Actinobacteria; o__Actinomycetales; f__Actinomycetaceae; g__Actinomyces	18.3333	8.33333	0.666667	58.6667	4	38.6667	18.5	0	0	0.333333	0	0	18.6667	26.6667	28	14.6667	42.6667	102.667	104.667	1.66667	8.66667	27.6667	5.33333	0	0	0	0	0	12	10.3333	93.6667	18.3333
d__Bacteria; k__norank; p__Actinobacteria; c__Actinobacteria; o__Micrococcales; f__Dermabacteraceae; g__Brachybacterium	74.6667	52.6667	0	0	5	0	29	0	0	0.333333	0	0	4	14.6667	14.6667	13.3333	60.6667	8.66667	0	0	35	1	11.6667	0	0	0	0	0	6.66667	210.333	6	114.667
d__Bacteria; k__norank; p__Bacteroidetes; c__Bacteroidia; o__Bacteroidales; f__Porphyromonadaceae; g__norank_f__Porphyromonadaceae	3	0.666667	0	0	4.33333	0	0	1.33333	1	0.333333	3.33333	1	12.6667	25	60	0.666667	0	0	0	0	0	0	0	103.667	6.66667	0.666667	21.3333	3.66667	59.3333	127.333	206.667	5
d__Bacteria; k__norank; p__Firmicutes; c__Clostridia; o__Clostridiales; f__Lachnospiraceae; g__Acetitomaculum	2.33333	1.33333	0	0	3.66667	0	9.5	25	32.6667	10.6667	16.6667	19	3.66667	6.66667	16	5.33333	7.33333	0	0	0	0.333333	85.6667	16.3333	72.3333	62.6667	24	82.3333	41.6667	2.66667	8.66667	16.6667	44.6667
d__Bacteria; k__norank; p__Firmicutes; c__Bacilli; o__Lactobacillales; f__Carnobacteriaceae; g__Atopostipes	38	94.3333	0	0	7.33333	0	13	0	0	0	0	0	0.666667	0.333333	5	50	111	1.33333	0	0	12	0	4.33333	0	0	0	0	0	0	163	0.333333	108
d__Bacteria; k__norank; p__Firmicutes; c__Bacilli; o__Lactobacillales; f__Aerococcaceae; g__Globicatella	21.3333	16.3333	0	0.333333	3.33333	95.3333	2.5	0	0	0	0	0	29.6667	50	151.667	1.66667	29.3333	1	1.33333	0	1.33333	83.6667	1	0	0	0	0	0	23.3333	26.6667	64.6667	3.33333
d__Bacteria; k__norank; p__Gracilibacteria; c__norank_p__Gracilibacteria; o__norank_p__Gracilibacteria; f__norank_p__Gracilibacteria; g__norank_p__Gracilibacteria	1	0.333333	0	0	12	14	0	0	0	0	0	0	226.667	35	59.3333	0	0.333333	0.666667	0	0	1.33333	29.3333	0	0	0	0	0	0	159.333	15.3333	51.6667	0.666667
d__Bacteria; k__norank; p__Proteobacteria; c__Betaproteobacteria; o__Burkholderiales; f__Comamonadaceae; g__Simplicispira	7.33333	10.3333	0	0	14.6667	1.66667	17.5	0	0	0	0	0	9.33333	12.6667	38	1	13	6.33333	0	0	67.6667	0.333333	284.667	0	0	0	0	0.333333	21.3333	13.3333	54	1
d__Bacteria; k__norank; p__Firmicutes; c__Clostridia; o__Clostridiales; f__Lachnospiraceae; g__Lachnospiraceae_UCG-007	9.33333	6	0	0	0	0.333333	3	37.3333	11.3333	14.3333	54	115.667	0	0	2	15	9.66667	0	0	0	0.666667	0	14.6667	43	9.66667	9.66667	76.6667	112.333	0	4.33333	0	18
d__Bacteria; k__norank; p__Actinobacteria; c__Actinobacteria; o__Coriobacteriales; f__Coriobacteriaceae; g__norank_f__Coriobacteriaceae	5.33333	6	0	1	2	0	21	31.3333	43.6667	62	36.6667	47.6667	0	1	2.33333	34.3333	4.33333	1	0.333333	6.33333	2.33333	0	29.3333	56.3333	33.3333	42	38.6667	33.3333	0.333333	5	0.333333	19
d__Bacteria; k__norank; p__Firmicutes; c__Erysipelotrichia; o__Erysipelotrichales; f__Erysipelotrichaceae; g__Faecalibaculum	0.666667	1	0	0	3.66667	0	8	0	0	5.66667	0	0	0	520.333	0.333333	4.66667	0	5	0	0	0	0	10.3333	0	0	0	0	0	2.33333	1	0	0.333333
d__Bacteria; k__norank; p__Firmicutes; c__Clostridia; o__Clostridiales; f__Lachnospiraceae; g__Roseburia	3	9.33333	3.66667	0.333333	0.333333	0.666667	39	20	14	4.66667	19.6667	5	0.333333	4	7.33333	5.66667	8.66667	1	1	0	0.333333	0	31.3333	119.333	12	13.3333	74	18.3333	1	2.66667	4.33333	136.333
d__Bacteria; k__norank; p__Bacteroidetes; c__Bacteroidia; o__Bacteroidales; f__Prevotellaceae; g__Prevotella_7	0	0	0	0	5.66667	0.333333	5.5	0	0	0	0	0	15	45	108.333	0	0	0	0	0	0	1	3	0	0	0	0	0	78.6667	2.33333	275	17.3333
d__Bacteria; k__norank; p__Firmicutes; c__Bacilli; o__Lactobacillales; f__Enterococcaceae; g__Enterococcus	98.3333	21.6667	36.3333	6.66667	1.33333	0	29	0	1.66667	0.333333	0.333333	0	0.666667	5.33333	0.333333	6	185.667	46.3333	29.6667	0.333333	11	0.333333	22.6667	0.666667	0.333333	0.333333	0	0	0	8.66667	17.3333	16
d__Bacteria; k__norank; p__Proteobacteria; c__Gammaproteobacteria; o__Aeromonadales; f__Aeromonadaceae; g__Aeromonas	27.3333	14	0	0	12.6667	0.333333	95.5	0	0	0	0	0	9	1.33333	5	50	5.66667	6.33333	0	0	3.33333	0.333333	282.333	0	0	0	0	0	1	4	11	6
d__Bacteria; k__norank; p__Proteobacteria; c__Gammaproteobacteria; o__Pasteurellales; f__Pasteurellaceae; g__unclassified_f__Pasteurellaceae	1.33333	0	0	0	1.66667	3	0	0	0	0	0	0	153	17.3333	88.6667	0	0	0.333333	0	0	0	22	0	0	0	0	0	0	46.6667	60.6667	126.333	0.333333
d__Bacteria; k__norank; p__Bacteroidetes; c__Bacteroidia; o__Bacteroidales; f__Rikenellaceae; g__dgA-11_gut_group	0.333333	1.33333	0	0	0.333333	0	0	47.3333	59.6667	29.6667	52.6667	168.667	0	0	1.33333	2	0	0	1	0	0	0	1.66667	1	14.3333	11.3333	38	84.3333	0	0	0	0.666667
d__Bacteria; k__norank; p__Firmicutes; c__Bacilli; o__Lactobacillales; f__Carnobacteriaceae; g__Trichococcus	75.6667	37.3333	0	0	7.33333	0	8.5	0	0	0	0	0	0	4	2.33333	18.6667	195	0.333333	0	0	17.6667	0.333333	17	0	0	0	0	0	0.333333	36	0.333333	93.6667
d__Bacteria; k__norank; p__Firmicutes; c__Clostridia; o__Clostridiales; f__Lachnospiraceae; g__Dorea	7	11	0	16	1.33333	0.666667	64	9.33333	21.3333	8	5.33333	6.33333	0.333333	2	0.666667	13.6667	11	3	6.66667	255.667	2.33333	1.33333	1	1.33333	36.6667	4.33333	0.333333	4.66667	1	0.666667	0.333333	12
d__Bacteria; k__norank; p__Proteobacteria; c__Betaproteobacteria; o__Neisseriales; f__Neisseriaceae; g__Conchiformibius	0	0.666667	0	0	0	0	3.5	0	0	0	0	0	61.3333	25	69.3333	0	0.333333	0	0	0	0	81.3333	0	0	0	0	0	0	88	61.3333	116	0
d__Bacteria; k__norank; p__Proteobacteria; c__Betaproteobacteria; o__Burkholderiales; f__Alcaligenaceae; g__Pelistega	0	1.33333	0	0.333333	8	169.667	5.5	0	0	0	0	0	63	39	105.667	0	0.666667	0	0.333333	0	0.333333	41	0	0	0	0	0	0	38	6.66667	27	0
d__Bacteria; k__norank; p__Bacteroidetes; c__Bacteroidia; o__Bacteroidales; f__Prevotellaceae; g__Prevotella_2	4	25	0.333333	0	0.666667	0	7	0	0	0	0	0	2	6	3.33333	4.66667	3.66667	2	284.667	110.333	4	0	15.3333	1.66667	0	0	2.66667	10	0	0	0	8
d__Bacteria; k__norank; p__Firmicutes; c__Bacilli; o__Lactobacillales; f__Aerococcaceae; g__Facklamia	52	47.3333	0	0	0.333333	0	11.5	0.333333	0	0	0	0	5	3.33333	11.6667	41.3333	156.333	1.33333	0	0	9.66667	0.333333	7.33333	0	0	0	0	0	0.666667	41.3333	0.666667	84.6667
d__Bacteria; k__norank; p__Firmicutes; c__Erysipelotrichia; o__Erysipelotrichales; f__Erysipelotrichaceae; g__unclassified_f__Erysipelotrichaceae	2.66667	1.66667	0	3	0	0	6	93.3333	39	21	38	39	0.333333	4.66667	20.3333	33	1	0.333333	0	2.66667	1	0	9	29.3333	16.6667	4.33333	49.6667	28	0.333333	1.66667	0.666667	12.6667
d__Bacteria; k__norank; p__Firmicutes; c__Clostridia; o__Clostridiales; f__Family_XI_o__Clostridiales; g__Peptoniphilus	14.3333	2.66667	3	115	0	0	2.5	0	0	0	0	0	0.666667	0.333333	0.666667	34.6667	9.66667	0.333333	0	0	11	19.6667	115	0	0	0	0	0	0.333333	12.6667	1	110.667
d__Bacteria; k__norank; p__Proteobacteria; c__Alphaproteobacteria; o__Rhodobacterales; f__Rhodobacteraceae; g__Paracoccus	296.333	8.33333	0	0	7.33333	0.333333	2	0	0	0	0	0	0.666667	7	2.66667	8.33333	18.6667	1	0	0	0.666667	0.333333	9.66667	0	0	0	0	0.333333	1.66667	11.3333	1	75.3333
d__Bacteria; k__norank; p__Firmicutes; c__Bacilli; o__Bacillales; f__Staphylococcaceae; g__Macrococcus	27.6667	6.33333	0	0	0.333333	0	22.5	0	0	0	0	0	2	0.333333	1	0	15	1.66667	0	0	18.3333	0	15.3333	0	0	0	0	0	1	124	0.333333	212.333
d__Bacteria; k__norank; p__Firmicutes; c__Clostridia; o__Clostridiales; f__Ruminococcaceae; g__Ruminiclostridium_9	10.6667	2.66667	1	11.3333	0	0.333333	105.5	10.6667	7	4.33333	5	8.33333	0.333333	4.66667	1.33333	2.66667	5.33333	5	52.6667	55.3333	2.33333	0.333333	34.6667	28.6667	5.66667	7.66667	18.6667	19.3333	2.66667	20	6	5.66667
d__Bacteria; k__norank; p__Firmicutes; c__Clostridia; o__Clostridiales; f__Ruminococcaceae; g__Ruminococcaceae_UCG-004	2.33333	3	0.333333	11.3333	0	0	8.5	34.3333	25.3333	21.3333	25	23	0	0.666667	6.33333	8	2.33333	3.66667	11.6667	1.66667	1.33333	0	15.6667	31.3333	50.3333	46.3333	25.3333	55.6667	0.666667	2.66667	18.3333	5.66667
d__Bacteria; k__norank; p__Proteobacteria; c__Gammaproteobacteria; o__Pseudomonadales; f__Moraxellaceae; g__Enhydrobacter	1	2.66667	0	0	1.33333	0	0.5	0	0	0	0	0	0.333333	1	5.33333	2.66667	4	0	0	0	2.66667	0	18	0	0	0	0	0	0.333333	12	1	387.667
d__Bacteria; k__norank; p__Firmicutes; c__Clostridia; o__Clostridiales; f__Ruminococcaceae; g__Candidatus_Soleaferrea	2.66667	2.33333	0	0	1	0.333333	12	33.3333	36.6667	28.3333	49	61.3333	0.333333	0.333333	2.33333	23	1	0.333333	0	0.333333	0.333333	0	7.33333	27.3333	56.3333	31.3333	30.6667	14	0	0.666667	0	16.6667
d__Bacteria; k__norank; p__Firmicutes; c__Clostridia; o__Clostridiales; f__Lachnospiraceae; g__[Ruminococcus]_gauvreauii_group	2.66667	2.66667	2	251	0	0	50	0.333333	0.666667	0	0.333333	1.66667	0	0.333333	1.66667	5.66667	3.33333	9	42	17	2.33333	2	11.3333	4	1.33333	0.333333	3	1.66667	0.666667	2.66667	2.33333	3
d__Bacteria; k__norank; p__Bacteroidetes; c__Bacteroidia; o__Bacteroidales; f__Prevotellaceae; g__Prevotella	0.333333	0.666667	0	0	0	0	0	0	0	0	0	0	36.3333	75	133	1.66667	2.66667	0	0	1.66667	0	4.66667	3	0	0	0	0	0.333333	46.6667	15	61	39.3333
d__Bacteria; k__norank; p__Firmicutes; c__Clostridia; o__Clostridiales; f__Ruminococcaceae; g__Faecalibacterium	15.6667	22	0	0	0	0.666667	251	0	0	0	0.333333	0.333333	0.666667	1.33333	5	18.3333	8.66667	5	1.66667	10.6667	2.33333	0	48.3333	3.66667	3	0.333333	1.66667	5	0.333333	2	1.66667	10.6667
d__Bacteria; k__norank; p__Firmicutes; c__Clostridia; o__Clostridiales; f__Family_XI_o__Clostridiales; g__Finegoldia	0	0	0	0	3	0	12.5	0	0	0	0	0	0	0.666667	0	14.6667	0	0.666667	0	0	0	0	354	0	0	0	0	0	0.666667	3.33333	0.666667	23.3333
d__Bacteria; k__norank; p__Firmicutes; c__Clostridia; o__Clostridiales; f__Family_XI_o__Clostridiales; g__Anaerococcus	3.66667	2	0	0	0	0.333333	30	0	0	0	0	0	0	0	1	186.333	4.66667	0	0	0	0.333333	0	8.66667	0	0	0	0	0	0	10.3333	0	165
d__Bacteria; k__norank; p__Proteobacteria; c__Betaproteobacteria; o__Burkholderiales; f__Alcaligenaceae; g__Sutterella	1.33333	12	0.333333	5.33333	0	0	3.5	0	0	0.333333	0	0.333333	0.333333	0.666667	3	30.6667	1	0	66	1	1.33333	0.666667	249	0.333333	0.666667	0.333333	8	8.66667	0	0	0	16.3333
d__Bacteria; k__norank; p__Bacteroidetes; c__Bacteroidia; o__unclassified_c__Bacteroidia; f__unclassified_c__Bacteroidia; g__unclassified_c__Bacteroidia	0	0.333333	0	0	0	1	0	3.66667	7	1	3.33333	4	0	0	0	0.666667	0.333333	0	0	0	0	0	0.666667	57.6667	0.666667	2.66667	304	14.6667	0	0	0	3
d__Bacteria; k__norank; p__Synergistetes; c__Synergistia; o__Synergistales; f__Synergistaceae; g__Fretibacterium	0	0	0	0	1	0	0	0	0	0	0	0	3	8.66667	6.66667	0	0	0	0	0	0	0	0	0	0	0	0	0	11	48.3333	316.667	0
d__Bacteria; k__norank; p__Bacteroidetes; c__Flavobacteriia; o__Flavobacteriales; f__Cryomorphaceae; g__Fluviicola	2.66667	0.333333	0	0	1.66667	0	0	0	0	0	0	0	0	0	5.66667	0	0	0	0	0	374	0	0	0	0	0	0	0	0	0	0	0.333333
d__Bacteria; k__norank; p__Firmicutes; c__Clostridia; o__Clostridiales; f__Ruminococcaceae; g__Ruminiclostridium_6	4	0.333333	0	0	0.666667	0	10.5	20	15.6667	21.6667	21.3333	20	0	0.333333	3	5	1.33333	0.333333	0	0	0	0	9.66667	70.6667	22.3333	14	90	29	0	1.33333	0.333333	18.6667
d__Bacteria; k__norank; p__Firmicutes; c__Clostridia; o__Clostridiales; f__Lachnospiraceae; g__Coprococcus_3	11.6667	6	0	1.33333	0.666667	0	28.5	22	4	3	11.6667	11	0.666667	2	4.66667	14.3333	6.66667	1.33333	1.66667	11.3333	0.333333	1.33333	12	28	44	6.66667	82.3333	49.6667	0.333333	3	0.333333	7
d__Bacteria; k__norank; p__Firmicutes; c__Erysipelotrichia; o__Erysipelotrichales; f__Erysipelotrichaceae; g__Breznakia	364.667	1.66667	0	0	0	0	0	0.666667	0	0.333333	0.333333	0	0	0	0	0.666667	0	0	0	0	0	0	0	0.666667	0.333333	0	2.33333	1	0	0	0	0.333333
d__Bacteria; k__norank; p__Proteobacteria; c__Betaproteobacteria; o__Burkholderiales; f__Comamonadaceae; g__unclassified_f__Comamonadaceae	1.66667	0.333333	0	0	6.33333	0	6.5	0	0	0	0	0	56	32	70.3333	1.66667	0.666667	0	0	0	0.666667	0	0.333333	0	0	0	0	0	35.6667	36	121.333	1.66667
d__Bacteria; k__norank; p__Firmicutes; c__Bacilli; o__Bacillales; f__Planococcaceae; g__Solibacillus	59	8.33333	0	0	6.66667	0	0	0	0	0	0	0	0	0.666667	0	26.3333	32.3333	0	0	0	178.667	0.333333	7.33333	0	0	0	0	0	0	5.66667	1	44
d__Bacteria; k__norank; p__Firmicutes; c__Bacilli; o__Bacillales; f__Family_XI_o__Bacillales; g__Gemella	2	0.333333	0	0	3.66667	96.6667	1.5	0	0	0	0	0	16.3333	60.3333	27.6667	0.666667	0.666667	0.333333	0	0	1.33333	54.6667	0	0	0	0	0	0	45.6667	13.3333	11.6667	0.666667
d__Bacteria; k__norank; p__Firmicutes; c__Clostridia; o__Clostridiales; f__Lachnospiraceae; g__Eisenbergiella	2.66667	1.66667	22.3333	33.6667	0	0	0	0	0.333333	0	0	0	0	1.66667	0	0.333333	0	63.6667	141	62.3333	0.333333	1	0.333333	0	0	0	0	0	0	5.66667	0	0
d__Bacteria; k__norank; p__Proteobacteria; c__Betaproteobacteria; o__Burkholderiales; f__Oxalobacteraceae; g__Herminiimonas	52	47.6667	0	0	62.3333	1.66667	36	0	0	0	0	0	0	0.666667	3.33333	18.3333	17.3333	19.6667	0	0	8.33333	1	62.6667	0	0	0	0	0	1	0	0	1
d__Bacteria; k__norank; p__Firmicutes; c__Clostridia; o__Clostridiales; f__Family_XIII; g__norank_f__Family_XIII	2.66667	0	0	4.66667	0	0	0	0.333333	0	0	0	0	1.66667	8.33333	10	0.666667	1.33333	19	24.3333	0.333333	0.333333	0	13.6667	0	0	0	0.333333	1.33333	9	3	224.333	5.66667
d__Bacteria; k__norank; p__Proteobacteria; c__Alphaproteobacteria; o__Rhizobiales; f__Hyphomicrobiaceae; g__Devosia	7.33333	0	0	0	8.33333	1.33333	0	0	0	0	0	0	1	6.33333	1.66667	1.33333	84.3333	0	0	0	151.333	2.66667	1.66667	0	0	0	0	0	8.66667	44.6667	0	0
d__Bacteria; k__norank; p__Firmicutes; c__Clostridia; o__Clostridiales; f__Family_XIII; g__[Eubacterium]_nodatum_group	11.6667	1	0	4	1	0.333333	7.5	13.3333	3.66667	4	10	11.6667	0.333333	3.33333	5	12	3.66667	2.33333	1.33333	0	1.33333	0	14.3333	20.6667	24.3333	9.66667	17.6667	24	7.33333	2	51.3333	40.3333
d__Bacteria; k__norank; p__Planctomycetes; c__Planctomycetacia; o__Planctomycetales; f__Planctomycetaceae; g__p-1088-a5_gut_group	0.333333	0.666667	0	0	0	0	0	18	54.3333	44.6667	5	14.3333	0	0.333333	1	2.66667	0	0	0	0	0	0	0	58.6667	4.66667	6.66667	33	51.3333	0	0.333333	0	10
d__Bacteria; k__norank; p__Firmicutes; c__Bacilli; o__Bacillales; f__Planococcaceae; g__Kurthia	26.3333	4.66667	0.333333	0	3.33333	0	0.5	0	0	0	0	0	0	0.333333	0	2.66667	242.333	0	0	0	7.66667	0	0	0	0	0	0	0	0	8	0	4.66667
d__Bacteria; k__norank; p__Firmicutes; c__Clostridia; o__Clostridiales; f__Ruminococcaceae; g__Fastidiosipila	1.66667	2.66667	0	0	5.66667	91	1	0.333333	0	0	0.333333	0	20.3333	6.33333	14.3333	1.33333	8	0.333333	0	0	0	0.666667	30	0	0	0	0	0	5.33333	2.66667	90.6667	15
d__Bacteria; k__norank; p__Bacteroidetes; c__Bacteroidia; o__Bacteroidales; f__Bacteroidales_RF16_group; g__norank_f__Bacteroidales_RF16_group	0	3.33333	0	0	0	0	3.5	3.33333	0	3.33333	2.66667	5.66667	0	0.333333	1.66667	4.66667	0	0	0	0	0	0	16.3333	11	2.66667	5.33333	57.6667	82.6667	3.33333	0	49.6667	36.6667
d__Bacteria; k__norank; p__Firmicutes; c__Clostridia; o__Clostridiales; f__Peptostreptococcaceae; g__Proteocatella	2.66667	0	0	0	2	30	0	0	0	0.333333	0	0	36.6667	20	41.3333	0.333333	1.66667	0	0	0	0.333333	9.33333	0	0	0	0	0	0	26.3333	49	70.3333	2
d__Bacteria; k__norank; p__Fusobacteria; c__Fusobacteriia; o__Fusobacteriales; f__Leptotrichiaceae; g__Streptobacillus	0	0	0	0	0	267.667	0	0	0	0	0	0	18.3333	4.33333	1	0	0	0	0	0	0	0	0.333333	0	0	0	0	0	0	0	0	0.666667
d__Bacteria; k__norank; p__Actinobacteria; c__Actinobacteria; o__Coriobacteriales; f__Coriobacteriaceae; g__Collinsella	11.3333	5	0	0.333333	0.333333	0	76	0	0	0	0.333333	0	0	0.333333	0.666667	12.6667	3.66667	4	12.6667	140.333	4	0	13.3333	0	0	0	0	0	0.333333	1	0	2.66667
d__Bacteria; k__norank; p__Firmicutes; c__Bacilli; o__Lactobacillales; f__Leuconostocaceae; g__Leuconostoc	1	7.66667	0	0	0	0	0.5	1.66667	0.666667	0.333333	1.66667	0	0.333333	40.3333	15.6667	2.66667	17.6667	0	0	0	0	0	5.66667	0	3.33333	0.333333	3	10.6667	130.667	17.3333	1.66667	23
d__Bacteria; k__norank; p__Bacteroidetes; c__Sphingobacteriia; o__Sphingobacteriales; f__Sphingobacteriaceae; g__Sphingobacterium	85	19	0	0	7.66667	0	1.5	0	0	0	0	0	1.66667	15.6667	14.3333	3.66667	23.6667	0	0	0	10.3333	0	14.3333	0	0	0	0	0	6	70.3333	4.66667	3.33333
d__Bacteria; k__norank; p__Proteobacteria; c__Gammaproteobacteria; o__Alteromonadales; f__Shewanellaceae; g__Shewanella	9.33333	4.66667	0	0	70.6667	0	43	0	0	0	0	0	2	3	4.66667	21.3333	2.33333	1.66667	0	0	6.33333	0	95.3333	0	0	0	0	0	0.333333	0	6.33333	2.66667
d__Bacteria; k__norank; p__Firmicutes; c__Clostridia; o__Clostridiales; f__Lachnospiraceae; g__norank_f__Lachnospiraceae	1.66667	2.66667	0	0	0.333333	0	186.5	0	0	0	0	0	2.66667	7.33333	6	4	0.666667	0.333333	0	0.333333	1	0	13.6667	0.333333	0	0	0	3	6.66667	10	19	6
d__Bacteria; k__norank; p__Proteobacteria; c__Betaproteobacteria; o__Neisseriales; f__Neisseriaceae; g__Alysiella	0	0	0	0	0.666667	19.6667	0	0	0	0	0	0	9	11.3333	38.3333	0	0	0	0	0	0	133	0	0	0	0	0	0	19.6667	1	36	0
d__Bacteria; k__norank; p__Firmicutes; c__Erysipelotrichia; o__Erysipelotrichales; f__Erysipelotrichaceae; g__Erysipelatoclostridium	11.3333	1.33333	1	0.333333	0	0	232.5	0	0	0	0	0	0	0	0	3.66667	1	3.33333	3.33333	0.333333	0.333333	0.333333	0	0	0	0	0.333333	0	0	0	6.33333	2.33333
d__Bacteria; k__norank; p__Firmicutes; c__Clostridia; o__Clostridiales; f__Family_XI_o__Clostridiales; g__Sedimentibacter	1.66667	0.666667	0	0	0	0	0	1	36.3333	203.333	0	1.66667	0	0	0	1	0	0	0	0	0	0	0	0.333333	6.66667	0	13.3333	1	0	0	0	0.333333
d__Bacteria; k__norank; p__Firmicutes; c__Clostridia; o__Clostridiales; f__Lachnospiraceae; g__Marvinbryantia	2	2.33333	6.33333	9	0	0.333333	14	19.3333	2.66667	1	13	10.3333	0	1.66667	12.6667	8.66667	7	0	1	5.33333	0.333333	0	19.6667	33	19.3333	11.3333	22.3333	14.6667	0.333333	2	1.66667	23
d__Bacteria; k__norank; p__Firmicutes; c__Clostridia; o__Clostridiales; f__Lachnospiraceae; g__Anaerosporobacter	0.333333	2.33333	0	0	0	0	0	4.33333	1	1	4.66667	6.33333	0	0	0	3	2.66667	0	0	0	0.333333	0	15.6667	85.3333	23.3333	13.3333	25.3333	13.3333	0	0	0	62
d__Bacteria; k__norank; p__Firmicutes; c__Clostridia; o__Clostridiales; f__Family_XI_o__Clostridiales; g__Ezakiella	0	2.66667	0	0	0	0	0	0	0	0	0	0	0	2	5	65	0	0	0	0	0	0	6	0	0	0	0	0	2	1.33333	12.6667	164
d__Bacteria; k__norank; p__Bacteroidetes; c__Flavobacteriia; o__Flavobacteriales; f__Flavobacteriaceae; g__Cloacibacterium	4	0	0	0	33	1	48.5	0	0	0	0	0	0.333333	1	5	3	1.66667	0.333333	0	0	0	0.333333	144.667	0	0	0	0	0	7.33333	0.666667	6.33333	3.33333
d__Bacteria; k__norank; p__Firmicutes; c__Clostridia; o__Clostridiales; f__Lachnospiraceae; g__Pseudobutyrivibrio	0.666667	3.33333	0	0	0.333333	0	19	15	6	15.3333	5.66667	7	0.333333	0.333333	3.66667	3.33333	2.66667	0	0	0	0	0	11.3333	35	23	16.6667	41.6667	18.3333	0	0.333333	0	26.3333
d__Bacteria; k__norank; p__Cyanobacteria; c__Cyanobacteria; o__norank_c__Cyanobacteria; f__norank_c__Cyanobacteria; g__norank_c__Cyanobacteria	33.3333	6	0	0	2.33333	7.33333	33	0	0	0	0	0	0	4.33333	4	9.66667	14.6667	1.66667	0	0	15.6667	0.333333	38	0	0	0	0	0	2.33333	7	67.6667	7
d__Bacteria; k__norank; p__Firmicutes; c__Clostridia; o__Clostridiales; f__Lachnospiraceae; g__Lachnospira	0	3.33333	0	0	0	0	1.5	5.33333	0.333333	0.666667	0.666667	2.33333	0	0	0	5	2.66667	0.666667	0	0	0	0	16.3333	90.3333	6.66667	2.66667	4.33333	6.66667	0	0.333333	0	101.333
d__Bacteria; k__norank; p__Firmicutes; c__Clostridia; o__Clostridiales; f__Ruminococcaceae; g__Ruminococcus_2	0	3.66667	0.333333	67	1.66667	0	32	4.66667	2.66667	0	1.33333	9	0	0	1	12	3.66667	1	0	8	2	0	2.33333	21.6667	4.33333	33	9.66667	10	0	1.33333	0.666667	9.66667
d__Bacteria; k__norank; p__Firmicutes; c__Clostridia; o__Clostridiales; f__unclassified_o__Clostridiales; g__unclassified_o__Clostridiales	0.666667	1.66667	0	7	1.33333	0	0	9.33333	29.3333	33.6667	8.66667	15.6667	0	2	0.333333	6.33333	2.66667	0	0.666667	7.33333	0	0	1	3.66667	48.6667	39	5.33333	14.3333	0	1	0	1
d__Bacteria; k__norank; p__Firmicutes; c__Bacilli; o__Bacillales; f__Bacillaceae; g__Bacillus	0.666667	8.33333	0	0	5.33333	0	168	0.333333	0.666667	0	0	0	0.666667	12	3	10.6667	2	0	0	0	0.333333	0	22.6667	0	0	0	0	0	1	0.666667	0	3.66667
d__Bacteria; k__norank; p__Firmicutes; c__Clostridia; o__Clostridiales; f__Lachnospiraceae; g__Lachnospiraceae_UCG-001	2.66667	2	0	0.666667	0	0	17	33.3333	13.3333	8.33333	11	9.33333	0.333333	1.66667	0	7	1.66667	0.333333	0	0.666667	0.333333	0	25	23.3333	15	4	27.3333	15	0	0	0	15
d__Bacteria; k__norank; p__Firmicutes; c__Clostridia; o__Clostridiales; f__Christensenellaceae; g__norank_f__Christensenellaceae	0.666667	0	0	0	0	0	1.5	14	27	39.3333	16.3333	18.6667	0	0	0.333333	4.33333	0	0	0	0	0	0	0	18.3333	43.6667	30.6667	7.33333	10.6667	0	0	0	1.33333
d__Bacteria; k__norank; p__Actinobacteria; c__Actinobacteria; o__Actinomycetales; f__Actinomycetaceae; g__Arcanobacterium	0	0	0	1	3	142.667	2.5	0	0	0	0	0	23.3333	5.66667	9.66667	0.333333	0.333333	4.33333	1.66667	0	0.666667	9.33333	0	0	0	0	0	0	0	1	11.6667	11.3333
d__Bacteria; k__norank; p__Firmicutes; c__Bacilli; o__Bacillales; f__Planococcaceae; g__Planococcus	88.6667	14	0	0	6.66667	0	0	0	0	0	0	0	0.333333	1.33333	0.333333	3	53	3.66667	0	0	7.33333	0.666667	5	0	0	0	0	0	0	7.33333	0	35
d__Bacteria; k__norank; p__Proteobacteria; c__Gammaproteobacteria; o__Xanthomonadales; f__Nevskiaceae; g__Hydrocarboniphaga	12.3333	0	0	0	59.6667	2	1	0	0	0	0	0	10	17	10.6667	2.33333	11.3333	0	0	0	43	1.66667	0	0	0	0	0	0	17.3333	19	11.3333	0
d__Bacteria; k__norank; p__Proteobacteria; c__Betaproteobacteria; o__Burkholderiales; f__Comamonadaceae; g__Delftia	14	4.66667	0	0	6	0	34	0	0	0	0	0	0	2.66667	4.66667	14.6667	1.66667	3.66667	0	0	1.66667	0.333333	118.333	0	0	0	0	0	0.333333	1.66667	3	4.33333
d__Bacteria; k__norank; p__Firmicutes; c__Bacilli; o__Bacillales; f__Staphylococcaceae; g__Salinicoccus	9.33333	48	0	0	3.33333	0	9	0	0	0	0	0	0	0.333333	0	5	33	10.3333	0	0	52	0.666667	5.66667	0	0	0	0	0	0.333333	3.33333	0.333333	32.3333
d__Bacteria; k__norank; p__Firmicutes; c__Clostridia; o__Clostridiales; f__Ruminococcaceae; g__Butyricicoccus	3.66667	2.66667	15.3333	69.6667	0	0	70	0.666667	0	0.333333	0	0.666667	0	0.666667	0.666667	2.33333	1.33333	1	13.3333	5	5.66667	3	2.66667	3	0.333333	1	2	2.33333	0	4.66667	0	1
d__Bacteria; k__norank; p__Tenericutes; c__Mollicutes; o__Mollicutes_RF9; f__norank_o__Mollicutes_RF9; g__norank_o__Mollicutes_RF9	1.33333	3.33333	0	0	1	0	5	2.66667	20.3333	76.6667	6	10.6667	0	0	2.66667	16.6667	0.333333	0.333333	0	0	0	0	4.66667	3.33333	13.3333	6.33333	3.66667	15.6667	0	0.666667	0	15.3333
d__Bacteria; k__norank; p__Actinobacteria; c__Actinobacteria; o__Coriobacteriales; f__Coriobacteriaceae; g__unclassified_f__Coriobacteriaceae	3.66667	3	0	0	0	0	8.5	18	28.6667	23	9	10	0.333333	1.33333	2.33333	5	0.333333	0	0	0	0	0	0	6.66667	43	19.3333	1.33333	6.33333	0.333333	0.333333	4.33333	9.33333
d__Bacteria; k__norank; p__Firmicutes; c__Clostridia; o__Clostridiales; f__Family_XIII; g__Anaerovorax	0	0	0	0	0	0	0	0.666667	0	0.333333	1	0.333333	2.33333	1.66667	11.6667	1	0	0	0	0.333333	0	0	2	2.33333	0.333333	1.33333	1.66667	3.33333	15.3333	8.66667	147	2
d__Bacteria; k__norank; p__Proteobacteria; c__Alphaproteobacteria; o__Caulobacterales; f__Caulobacteraceae; g__Brevundimonas	14.6667	9	0	0	3.33333	1.33333	22	0	0	0	0	0	1	13.3333	5	6.33333	13	2.33333	0	0	8.33333	0	62.6667	0	0	0	0	0	15.6667	4	6.66667	2.66667
d__Bacteria; k__norank; p__Proteobacteria; c__Alphaproteobacteria; o__Sphingomonadales; f__Sphingomonadaceae; g__Sphingopyxis	9.66667	0	0	0	12.6667	2.33333	0	0	0	0.333333	0	0	2.33333	14	1.33333	0.333333	19.6667	0.666667	0	0	87.3333	1.66667	0	0	0	0	0	0	4	32.3333	0	0.333333
d__Bacteria; k__norank; p__Firmicutes; c__Clostridia; o__Clostridiales; f__Ruminococcaceae; g__Papillibacter	0	0	0	0	0	0	1.5	12	21	16.3333	14.6667	22	0	0	0.333333	1.66667	0.666667	0	0	0	0	0	0	17.6667	21.3333	16.6667	20.3333	19	0	0.666667	0	2.33333
d__Bacteria; k__norank; p__Firmicutes; c__Clostridia; o__Clostridiales; f__Lachnospiraceae; g__Coprococcus_1	15.6667	5.33333	0.333333	11	0	0	11	21.3333	2.33333	1	2	7.66667	0	1.66667	0.333333	9	5.66667	0.333333	1.66667	2.33333	1	0	9.33333	6.66667	24.6667	3.66667	15.6667	16	0	1.66667	0	8.33333
d__Bacteria; k__norank; p__Firmicutes; c__Bacilli; o__Bacillales; f__Planococcaceae; g__Lysinibacillus	6.33333	1.33333	0	0	0	0	0	0	0	0	0	0	0	0	0	0	114	0	0	0	58.3333	0	0	0	0	0	0	0	0	1.33333	0	2
d__Bacteria; k__norank; p__Actinobacteria; c__Actinobacteria; o__Micrococcales; f__Brevibacteriaceae; g__Brevibacterium	9	15	0	0	5	0	11.5	0	0	0	0	0	0	2.66667	10	10.3333	18.3333	0.666667	0	0	3.33333	0.333333	5	0	0	0	0	0	0.666667	25	8.66667	56.6667
d__Bacteria; k__norank; p__Firmicutes; c__Bacilli; o__Lactobacillales; f__Aerococcaceae; g__Ignavigranum	54	34	0	0	3.66667	0	6	0	0	0	0	0	0.666667	0	1	27.3333	23.3333	0	0	0	2	0	2	0	0	0	0	0	0.333333	12.6667	0	15
d__Bacteria; k__norank; p__Proteobacteria; c__Deltaproteobacteria; o__Bradymonadales; f__norank_o__Bradymonadales; g__norank_o__Bradymonadales	0	3	0	0	0	0	6	14.3333	13.3333	11	8.33333	7	0	0.333333	0.333333	3.66667	0	0.333333	3.66667	0	0	0	0	0	2.66667	8.33333	50.6667	37.6667	0.666667	0.666667	3.33333	3.33333
d__Bacteria; k__norank; p__Saccharibacteria; c__Unknown_Class_p__Saccharibacteria; o__Unknown_Order_c__Unknown_Class_p__Saccharibacteria; f__Unknown_Family_o__Unknown_Order_c__Unknown_Class_p__Saccharibacteria; g__Candidatus_Saccharimonas	0	1.66667	0	0	0	0	0	0	0	0.333333	0	0	7.33333	8.66667	12	0	0	0	0	0	0	0	0	0.333333	0	0	0	0	19.3333	22	106.333	0
d__Bacteria; k__norank; p__Actinobacteria; c__Actinobacteria; o__Corynebacteriales; f__Dietziaceae; g__Dietzia	43.6667	18	0	0	5	0	5.5	0	0	0	0	0	0.666667	2	4.33333	2.66667	43.3333	3	0	0	3.33333	0.666667	12	0	0	0	0	0	0	9.66667	0.666667	22.6667
d__Bacteria; k__norank; p__Proteobacteria; c__Betaproteobacteria; o__Burkholderiales; f__Comamonadaceae; g__Ottowia	0.666667	0.333333	0	0.333333	3.66667	0	0	0	0	0	0	0	15.6667	23.3333	51.3333	1	0.666667	0	0	0	0	0	2.33333	0	0	0	0	0	17.6667	14.3333	42	0.333333
d__Bacteria; k__norank; p__Firmicutes; c__Clostridia; o__Clostridiales; f__Peptostreptococcaceae; g__Intestinibacter	3.66667	2.66667	0	0	0	0	6	11.3333	18.6667	14.3333	10.6667	10.6667	0	0.333333	0	4.66667	4.66667	1.33333	0	0	0	0	8.66667	14	6.66667	7.66667	9.33333	19	0	2.66667	0	11
d__Bacteria; k__norank; p__Proteobacteria; c__Alphaproteobacteria; o__Sphingomonadales; f__Sphingomonadaceae; g__Sphingomonas	7.33333	3.66667	0	0	6.33333	0	10	0	0	0	0	0	0.666667	4	2.66667	19.3333	6.33333	5.33333	0	0	23.3333	0.333333	62	0	0	0	0	0	2.66667	6	1.66667	1.66667
d__Bacteria; k__norank; p__Firmicutes; c__Clostridia; o__Clostridiales; f__Peptostreptococcaceae; g__Filifactor	6	2	0	0	0	0	1	0	0	0	0	0	0.333333	3	3.33333	3.33333	0	0	0	0	0	0	0	0	0	0	0	0	8.66667	2	131.333	0
d__Bacteria; k__norank; p__Bacteroidetes; c__Bacteroidia; o__Bacteroidales; f__Porphyromonadaceae; g__Odoribacter	0	0.333333	0	103.333	0	0.666667	7.5	0	0	0	0	0	0	4.33333	0.666667	1.66667	0.333333	1.33333	0	0	11.6667	0	4	0.666667	1.33333	0	0	0	1.33333	0.333333	18.6667	0
d__Bacteria; k__norank; p__Firmicutes; c__Clostridia; o__Clostridiales; f__Ruminococcaceae; g__Subdoligranulum	6	8.33333	0	0	1.66667	0	80.5	0.333333	0.666667	0	0	2.33333	0.333333	0.333333	2	8	7.33333	1.33333	0	0	0.666667	0.333333	2.33333	15.6667	0.333333	0.666667	3.66667	2.33333	0	1	0	11.6667
d__Bacteria; k__norank; p__Firmicutes; c__Clostridia; o__Clostridiales; f__Lachnospiraceae; g__[Ruminococcus]_gnavus_group	0	2.66667	69	20	1	0	11.5	0.333333	0	0.333333	0	0	0	5.33333	0	1	1.33333	5	31.3333	2	0	2	2.66667	0	0	0	0	0	0.333333	1	0	0.666667
d__Bacteria; k__norank; p__Tenericutes; c__Mollicutes; o__Anaeroplasmatales; f__Anaeroplasmataceae; g__Anaeroplasma	0	0.666667	0	0	0	0	0	0.666667	3	2	0	3	0	0	0	0.666667	0.333333	0	0	0	0	0	1	2	1.66667	5.33333	28.3333	90.3333	0	0.333333	0	16.6667
d__Bacteria; k__norank; p__Firmicutes; c__Clostridia; o__Clostridiales; f__Peptococcaceae; g__norank_f__Peptococcaceae	3.33333	1.33333	0	0.333333	0	0.333333	10	20.3333	3.66667	7.33333	9.66667	10	0	0.666667	1.33333	6	0.333333	0	0.333333	0.666667	0	0	14.6667	6.66667	11.3333	8.66667	9	9.33333	0.333333	0	0.333333	18.3333
d__Bacteria; k__norank; p__Proteobacteria; c__Gammaproteobacteria; o__Xanthomonadales; f__Xanthomonadaceae; g__norank_f__Xanthomonadaceae	2.33333	0.666667	0	0	0.666667	0	0	0	0	0	0	0	17.6667	14.3333	34.6667	1.33333	1.33333	0	0	0	0	0	0	0	0	0	0	0	50	5.33333	22.6667	1.66667
d__Bacteria; k__norank; p__Firmicutes; c__Clostridia; o__Clostridiales; f__Family_XII_o__Clostridiales; g__Fusibacter	0	0	0	0	2.33333	0	0	0	0	0	0	0	1.66667	3.66667	4	0	0	0	0	0	0	0	0	0	0	0	0	0	9.33333	19	105.333	0
d__Bacteria; k__norank; p__Firmicutes; c__Clostridia; o__Clostridiales; f__Family_XIII; g__unclassified_f__Family_XIII	0.333333	2.66667	0	0	0	0	0	11.6667	13.6667	8	7	7	0.333333	3.66667	3.66667	2.66667	0	0	0	0	0	0	2.33333	6.33333	4.66667	6	25.3333	12.6667	2.33333	0.333333	18.3333	5.33333
d__Bacteria; k__norank; p__Proteobacteria; c__Betaproteobacteria; o__Rhodocyclales; f__Rhodocyclaceae; g__Methyloversatilis	4.66667	0.333333	0	0	33.6667	1	0	0	0	0	0	0	12.3333	12.3333	8.33333	11.6667	3.66667	0	0	0	28	1.66667	0	0	0	0	0	0	15.3333	4.33333	7	0
d__Bacteria; k__norank; p__Firmicutes; c__Clostridia; o__Clostridiales; f__Family_XI_o__Clostridiales; g__norank_f__Family_XI	38	15	0	0	0	0	2	0	0	0	0	0	0	0.333333	0.333333	14.3333	22.3333	0	0	0	1.33333	0	13.3333	0	0	0	0	0	2.33333	5.66667	24.3333	4
d__Bacteria; k__norank; p__Firmicutes; c__Clostridia; o__Clostridiales; f__Lachnospiraceae; g__Lachnospiraceae_NK4B4_group	0	0	0	0	0	0	4	2	1	2.33333	4.33333	1.33333	0	0	0	0.333333	1.33333	0	0	0	0	0	0	30	0.333333	1.33333	85.6667	4.33333	0	0	0	4.33333
d__Bacteria; k__norank; p__Firmicutes; c__Clostridia; o__Clostridiales; f__Ruminococcaceae; g__Ruminiclostridium_5	11.3333	6.66667	11.3333	8	2	0.333333	17	11.6667	5.33333	6	2	2.33333	0	0.666667	3	2.33333	2.33333	1.33333	2.33333	4	0.333333	0.333333	0.666667	7.33333	14.6667	6.33333	5	3	0.666667	0.333333	1	3
d__Bacteria; k__norank; p__Proteobacteria; c__Gammaproteobacteria; o__Enterobacteriales; f__Enterobacteriaceae; g__Citrobacter	2	1.33333	1	0	0	0	2	0	0.333333	0	2.33333	0	0	0	0.666667	1	3	0.333333	0	0	0.666667	0	111.333	13	0.333333	0	1	0	0	0	0	0.666667
d__Bacteria; k__norank; p__Deinococcus-Thermus; c__Deinococci; o__Deinococcales; f__Deinococcaceae; g__Deinococcus	16.6667	0.666667	0	0	3	0	0	0	0	0	0	0	1.33333	6.66667	53.3333	0.333333	14.3333	0	0	0	0	0	10.6667	0	0	0	0	0	0.666667	11.6667	0.333333	20.6667
d__Bacteria; k__norank; p__Firmicutes; c__Bacilli; o__Lactobacillales; f__Aerococcaceae; g__norank_f__Aerococcaceae	30	20	0	0	2.33333	0	0	0	0	0	0	0	0.666667	1.33333	0.666667	7.33333	37	0	0	0	1.66667	0	5	0	0	0	0	0	0	13.6667	0.666667	19.6667
d__Bacteria; k__norank; p__Actinobacteria; c__Actinobacteria; o__Actinomycetales; f__Actinomycetaceae; g__Trueperella	14.3333	17	0	1.33333	0	0	5.5	0	0	0	0	0	0.666667	0.333333	2	5.66667	16	0	0.333333	0	0.666667	10	19.6667	0	0	0	0	0	1.33333	20	0.333333	24
d__Bacteria; k__norank; p__Firmicutes; c__Erysipelotrichia; o__Erysipelotrichales; f__Erysipelotrichaceae; g__[Clostridium]_innocuum_group	3.33333	0.333333	4.33333	25.6667	0	0	1.5	0	0	0	0	0	0	0	1	0	0	39.3333	52	0	1.33333	0	4.66667	0	0	0	0	0	0	0	0	0
d__Bacteria; k__norank; p__Firmicutes; c__Clostridia; o__Clostridiales; f__Lachnospiraceae; g__Tyzzerella	1.66667	0.666667	1.33333	34.6667	0	0	5	0	0	0	0	0	0	1.66667	0	0.333333	2.66667	1.66667	27.6667	36.3333	4.66667	3	1.66667	0.333333	0	0	0	0	0	6.33333	0	0.333333
d__Bacteria; k__norank; p__Firmicutes; c__Clostridia; o__Clostridiales; f__Family_XIII; g__Family_XIII_UCG-002	0	0.666667	0	0	0	0	1.5	21	7	7.33333	6.33333	16	0	0	0	3.33333	0.333333	0	0	0	0	0	0	6	8	15.3333	12.6667	17	0.333333	0	0	4
d__Bacteria; k__norank; p__Firmicutes; c__Clostridia; o__Clostridiales; f__Family_XI_o__Clostridiales; g__Murdochiella	4	5.33333	0	0	0	0	0	0	0	0	0.333333	0	0	0.333333	4.66667	20.6667	1.66667	0	0	0	0	0	54.3333	0	0	0	0	0	2	0.333333	24.3333	8.33333
d__Bacteria; k__norank; p__Cyanobacteria; c__Cyanobacteria; o__Gastranaerophilales; f__norank_o__Gastranaerophilales; g__norank_o__Gastranaerophilales	1	2.33333	0	0	0	0	2	2.33333	8.33333	0.666667	0.666667	0.666667	0	0.666667	0	3	1.66667	0.333333	0	0	0	0	3	19	7	9.33333	3.33333	17	0	0.666667	0.333333	41
d__Bacteria; k__norank; p__Bacteroidetes; c__Bacteroidia; o__Bacteroidales; f__Rikenellaceae; g__Blvii28_wastewater-sludge_group	0	0	0	0	0	0	0	0	0	0	0	0	0	1	16.6667	0	0	0	0	0	0	0	0	0	0	0	0	0	2	6	98	0
d__Bacteria; k__norank; p__Synergistetes; c__Synergistia; o__Synergistales; f__Synergistaceae; g__Pyramidobacter	6.33333	0	0	0	0	0	0	0	0	0	0	0	0.333333	5	16	0.333333	0.333333	0.666667	0	0	0	0	5.33333	0	0	0	0	0	2	0.666667	83.3333	2.33333
d__Bacteria; k__norank; p__Firmicutes; c__Clostridia; o__Clostridiales; f__Lachnospiraceae; g__Lachnospiraceae_FCS020_group	0.333333	1	0.333333	0	0	0	6.5	8.66667	6.33333	5.33333	7.66667	5.66667	0	0.666667	0.333333	1.66667	1.66667	0	0.333333	1	0.333333	0	0	18	20.3333	13.6667	10.6667	8.33333	0	0.333333	0.666667	2
d__Bacteria; k__norank; p__Actinobacteria; c__Actinobacteria; o__Coriobacteriales; f__Coriobacteriaceae; g__Coriobacteriaceae_UCG-002	0	0	0	0	0	0	0	0	0	0.666667	0	0	0	109.667	0	7	0	0.666667	0	0	0	0	0	0	0	0	0	0	1.33333	0.666667	0.333333	1.33333
d__Bacteria; k__norank; p__Proteobacteria; c__Epsilonproteobacteria; o__Campylobacterales; f__Campylobacteraceae; g__Arcobacter	7	5	0	0	2.33333	0	4.5	0	0	0	0	0	5.66667	5.66667	13.6667	6.33333	0	0	0	0	5.33333	0	0	0	0	0	0	0	24	1.33333	35.3333	2.66667
d__Bacteria; k__norank; p__Firmicutes; c__Clostridia; o__Clostridiales; f__Lachnospiraceae; g__Johnsonella	0	0	0	0	1.66667	0	0	0	0	0	0	0	4.33333	13.6667	13.6667	0	0	0	0	0	0	0	0	0	0	0	0	0	6	62.3333	16.3333	0
d__Bacteria; k__norank; p__Firmicutes; c__Negativicutes; o__Selenomonadales; f__Veillonellaceae; g__Megasphaera	1.33333	14.3333	0.333333	0	0.333333	0.333333	14.5	0	0	0	0	0	0.666667	14.3333	10	4.33333	9	2	0	0	0.666667	0.666667	1.33333	0	0	0	0	0	6	1.33333	34.3333	1
d__Bacteria; k__norank; p__Actinobacteria; c__Actinobacteria; o__Micrococcales; f__Microbacteriaceae; g__Leucobacter	36.6667	9	0	0.333333	8.66667	3.33333	0.5	0	0	0	0	0	0.666667	4.66667	3.66667	1	27	0	0	0	1.66667	0.333333	7	0	0	0	0	0	1.66667	2.66667	3	4.33333
d__Bacteria; k__norank; p__Firmicutes; c__Negativicutes; o__Selenomonadales; f__Veillonellaceae; g__Anaerovibrio	1.33333	4.33333	0.333333	0	0.333333	0.666667	2	6.33333	5	0.333333	0	1.33333	0	0.666667	0	5.33333	5.66667	1.66667	0	0	0.666667	0	7.33333	36.3333	0.666667	1.33333	1	5.66667	0	1.33333	0	26.3333
d__Bacteria; k__norank; p__Firmicutes; c__Bacilli; o__Lactobacillales; f__unclassified_o__Lactobacillales; g__unclassified_o__Lactobacillales	1.33333	0.333333	0	1	0.666667	4.33333	3.5	0	0.333333	0	0	0	9.66667	12.3333	24.6667	2.66667	0.333333	6	12.3333	0.333333	1	6.33333	3.33333	0	0	0	0	0	4	1.33333	16	0.666667
d__Bacteria; k__norank; p__Proteobacteria; c__Epsilonproteobacteria; o__Campylobacterales; f__Helicobacteraceae; g__Helicobacter	0	1.66667	0	0.666667	0.333333	0	93	2.66667	0	0.666667	0	0	0	0	0	0.333333	0.666667	1.66667	0	0	0	0	8.33333	0	0	0	0.333333	0	0	0	0	0.666667
d__Bacteria; k__norank; p__Firmicutes; c__Erysipelotrichia; o__Erysipelotrichales; f__Erysipelotrichaceae; g__Erysipelothrix	23.6667	9	0	0.333333	2.66667	8.66667	2.5	0	0	0	0	0	0.333333	5.66667	3	6.33333	29	0.333333	0	0	2.66667	0.666667	0	0	0	0	0	0	1.66667	6.66667	2	5.33333
d__Bacteria; k__norank; p__Firmicutes; c__Erysipelotrichia; o__Erysipelotrichales; f__Erysipelotrichaceae; g__[Anaerorhabdus]_furcosa_group	0.333333	1	0	0	0	0	1	22	4.33333	8.33333	5.33333	11.3333	0	0.333333	0	7.33333	1.33333	0	0	0.333333	0	0	5	2.33333	8.33333	2.66667	5	12	0	0.333333	0.333333	8
d__Bacteria; k__norank; p__Firmicutes; c__Bacilli; o__Bacillales; f__Family_XII_o__Bacillales; g__Exiguobacterium	2.33333	1	0	0	0.333333	0	0	0	0	0.333333	0	0	0	4.66667	0.666667	0	3	0	0	0	0.333333	0	6	0	0	0	0	0	0.333333	3.33333	0.666667	83.3333
d__Bacteria; k__norank; p__Firmicutes; c__Clostridia; o__Clostridiales; f__Peptostreptococcaceae; g__Acetoanaerobium	0	0.666667	0	0	0	0	0	0	0	0	0	0	2.33333	4	13.6667	0	0	0	0	0	0	0	0	0	0	0	0	0	15.3333	15.6667	51.6667	1
d__Bacteria; k__norank; p__Firmicutes; c__Erysipelotrichia; o__Erysipelotrichales; f__Erysipelotrichaceae; g__Solobacterium	1	6.66667	0	0	0.333333	0	36	8.66667	2.66667	2	1.33333	2.33333	0	1.66667	3.33333	9.33333	6.66667	0	0	0	1	0.333333	0.333333	5	2.66667	0.333333	4	2.33333	2.33333	1	0	2.33333
d__Bacteria; k__norank; p__Proteobacteria; c__Epsilonproteobacteria; o__Campylobacterales; f__Helicobacteraceae; g__Wolinella	0	0	0	0	2	0	0	0	0	0	0	0	41.6667	1	21.6667	0	0	0	0	0	0	0	0	0	0	0	0	0	9.66667	2	25	0.333333
d__Bacteria; k__norank; p__Firmicutes; c__Clostridia; o__Clostridiales; f__Clostridiaceae_1; g__Clostridium_sensu_stricto_3	2	0	0.333333	0	0	0	0	5	5.33333	32.3333	6	7.66667	0	0	0	0	0	0	0.333333	0	0.666667	0	0	3	28	6	2	3.66667	0	0	0	0.333333
d__Bacteria; k__norank; p__Firmicutes; c__Clostridia; o__Clostridiales; f__Lachnospiraceae; g__Lachnospiraceae_UCG-010	2.33333	1.66667	0	1.33333	0	0	0	4.66667	4.66667	5.33333	1.66667	5.33333	0	1.33333	0.333333	1.66667	1	0	24.6667	0.666667	0.666667	0	12.6667	3	4.33333	13.6667	3.66667	3	0	0.333333	0	4
d__Bacteria; k__norank; p__Proteobacteria; c__Gammaproteobacteria; o__Xanthomonadales; f__Xanthomonadaceae; g__Stenotrophomonas	7.66667	5	0	0	1.33333	0.333333	14	0	0	0	0	0	0.666667	5.33333	2	10	5.33333	0	0	0	1.33333	0.333333	39.6667	0	0	0	0	0	3.33333	3.33333	0.666667	0.666667
d__Bacteria; k__norank; p__Actinobacteria; c__Actinobacteria; o__Micrococcales; f__Dermabacteraceae; g__unclassified_f__Dermabacteraceae	0.333333	0.666667	0	0	1	22.3333	3	0	0	0	0	0	8.66667	10	15.3333	0	0.333333	0	0	0	0	10	0	0	0	0	0	0	3.66667	5.33333	18	1.66667
d__Bacteria; k__norank; p__Proteobacteria; c__Gammaproteobacteria; o__Aeromonadales; f__Succinivibrionaceae; g__Succinivibrio	0.333333	4.66667	0	0	0.666667	0.333333	0	1.66667	0	0.666667	1	4.66667	0	0	0	37.6667	0	0	0	0	0	0	2.33333	21.3333	5.33333	2.33333	2.33333	5.33333	2.33333	0	0.333333	5.33333
d__Bacteria; k__norank; p__Firmicutes; c__Clostridia; o__Clostridiales; f__Ruminococcaceae; g__Hydrogenoanaerobacterium	0.333333	0	0	0	0.666667	0	0	2.33333	1	2	0.333333	2.33333	0	0.333333	0	0	0.333333	0	7.33333	27.6667	0	0	0	10	5	3.66667	26.3333	6	0	0	0	2.66667
d__Bacteria; k__norank; p__Proteobacteria; c__unclassified_p__Proteobacteria; o__unclassified_p__Proteobacteria; f__unclassified_p__Proteobacteria; g__unclassified_p__Proteobacteria	0	0.333333	0	0	0.333333	0	17.5	1.33333	0	0	0	0.333333	0	0	0	9.33333	0	0	0	0	0	0	62	0	0	0	0	1	0	0	0.333333	4.33333
d__Bacteria; k__norank; p__Actinobacteria; c__Actinobacteria; o__Micrococcales; f__AKAU3644; g__norank_f__AKAU3644	53.6667	3.33333	0	0	2	0	0	0	0	0	0	0	0.333333	0.666667	2	1	9.33333	0	0	0	1	0	0	0	0	0	0	0	0	22	0	1.33333
d__Bacteria; k__norank; p__Firmicutes; c__Erysipelotrichia; o__Erysipelotrichales; f__Erysipelotrichaceae; g__Holdemanella	4.66667	3.33333	0	0	0	0	34.5	0	0	0	0	0	0.333333	2.33333	2.33333	13.3333	1.66667	1	7	8	1.66667	0	9.66667	0.333333	0.333333	0	2	0.666667	0	0.333333	0.333333	2.66667
d__Bacteria; k__norank; p__Proteobacteria; c__Gammaproteobacteria; o__Aeromonadales; f__Succinivibrionaceae; g__Ruminobacter	0	0	0	0	0	0	0	0	0	0	0	0	3	15.6667	33.3333	0	0	0	0	0	0	0	0	0	0	0	0	0	17.6667	0	26.3333	0
d__Bacteria; k__norank; p__Firmicutes; c__Negativicutes; o__Selenomonadales; f__Veillonellaceae; g__Dialister	0	1	0	0	0	0	5.5	0.333333	0	0	0	0	0	0	3.33333	3.33333	0	0.666667	0	0	0	0.333333	63.3333	0	0.666667	0	0	0.333333	0.333333	0	2.33333	14.3333
d__Bacteria; k__norank; p__Firmicutes; c__Erysipelotrichia; o__Erysipelotrichales; f__Erysipelotrichaceae; g__Erysipelotrichaceae_UCG-004	2.66667	1.33333	0	0	0	0	2.5	1.33333	0.666667	3	0.666667	2.66667	0	0.666667	2.66667	8	0	0	0	0	0.333333	0	12.3333	3.66667	10.6667	5	7.33333	8.33333	0	0	0	22
d__Bacteria; k__norank; p__Firmicutes; c__Clostridia; o__Clostridiales; f__Lachnospiraceae; g__[Eubacterium]_rectale_group	0	0.333333	0	0	0	0	0	0	0.666667	0	0	0	0	0	0	0	1.66667	0	0	0	0	0	0	51.6667	0	0	0.333333	0.333333	0.333333	0	0	37.6667
d__Bacteria; k__norank; p__Bacteroidetes; c__Bacteroidia; o__Bacteroidales; f__MgMjR-022; g__norank_f__MgMjR-022	0	0	0	0	0	0	0	0	0	0	0	0	1	1	89.6667	0	0	0	0	0	0	0	0	0	0	0	0	0	0	0	0	0
d__Bacteria; k__norank; p__Lentisphaerae; c__Lentisphaeria; o__Victivallales; f__vadinBE97; g__norank_f__vadinBE97	0	2	0	0	0	0	0	0	0	0	0	0	0	0	0	0	0	0	0	0	0	0	0	2.33333	1.33333	0.666667	31	53.6667	0	0	0	0.333333
d__Bacteria; k__norank; p__Chloroflexi; c__Anaerolineae; o__Anaerolineales; f__Anaerolineaceae; g__norank_f__Anaerolineaceae	3	0	0	0	0	0	4.5	0	0	0	0	0	1	1.33333	5.66667	1.66667	0	0	0	0	0	0	0	0	0	0	0	0	1.33333	6.33333	65.3333	1
d__Bacteria; k__norank; p__Firmicutes; c__Clostridia; o__Clostridiales; f__Ruminococcaceae; g__Ruminococcaceae_V9D2013_group	0	0	0	0	0	0	3.5	2.33333	10.6667	24	7.66667	6.66667	0	0	0	0.333333	0	0	0	0	0	0	0	5	8	15	3.66667	4	0	0	0	0
d__Bacteria; k__norank; p__Firmicutes; c__Erysipelotrichia; o__Erysipelotrichales; f__Erysipelotrichaceae; g__Erysipelotrichaceae_UCG-003	0.666667	1.66667	0	0	0	0	4	55	8.66667	0	0.333333	0	0	0.333333	0.666667	5.66667	2	0	0	0	0	0	0	3	0.333333	0	0	0	0	1.66667	0	6
d__Bacteria; k__norank; p__Firmicutes; c__Clostridia; o__Clostridiales; f__Clostridiaceae_1; g__Clostridium_sensu_stricto_6	6.66667	5	0	0	0.333333	0	9	3.66667	8.33333	1.66667	5.33333	12	0	0	1.66667	6	4.33333	1	0	0	0	0	6	3	7	5.66667	0.333333	1	0	0	0	1.66667
d__Bacteria; k__norank; p__Firmicutes; c__Clostridia; o__Clostridiales; f__Lachnospiraceae; g__Lachnospiraceae_ND3007_group	0	1	0	0	0	0	1	3.33333	0	0	1.33333	2.66667	0	0	0	2.66667	1.33333	0.333333	0	0	0	0	0	18.3333	7	2.66667	31.6667	13.3333	0	0	0	2
d__Bacteria; k__norank; p__Bacteroidetes; c__Flavobacteriia; o__Flavobacteriales; f__Flavobacteriaceae; g__norank_f__Flavobacteriaceae	6.33333	4	0	0	0	0	0	0	0	0	0	0	0.333333	0.666667	12.6667	0	24	0	0	0.666667	0	0	0	0	0	0	1	2	0.333333	0	33	2.66667
d__Bacteria; k__norank; p__Proteobacteria; c__Betaproteobacteria; o__Burkholderiales; f__Comamonadaceae; g__Variovorax	3	0	0	0	12	0.666667	0	0	0	0	0	0	3.33333	7	2	0.333333	9.66667	0.333333	0	0	32	0.333333	0	0	0	0	0	0	4.33333	9.33333	2	0.666667
d__Bacteria; k__norank; p__Firmicutes; c__Clostridia; o__Clostridiales; f__Peptococcaceae; g__Peptococcus	0.333333	0.333333	0	0.333333	0	0	3	0.666667	0	0	1	0.333333	0	1.33333	0.666667	7.66667	0.666667	0.333333	6.66667	1.66667	1	26.6667	23.3333	0.333333	0.333333	0.333333	0.333333	0	0	1.66667	2	4.33333
d__Bacteria; k__norank; p__Firmicutes; c__Clostridia; o__Clostridiales; f__Family_XIII; g__Family_XIII_UCG-001	0.666667	0	0	0.666667	0.333333	0	2	4	2	4.33333	6	5	0	0	0.666667	2	0	0	0	0	0	0	8.33333	20.3333	4	5.66667	2	5.66667	0	0.666667	4	7
d__Bacteria; k__norank; p__Proteobacteria; c__Betaproteobacteria; o__Burkholderiales; f__Comamonadaceae; g__Acidovorax	1.33333	0.666667	0	0	0.333333	0	21	0	0	0	0	0	0	0.333333	1	4	2	0.666667	0	0	0.666667	0	51.3333	0	0	0	0	0	0.333333	0.333333	0.333333	0.666667
d__Bacteria; k__norank; p__Firmicutes; c__Clostridia; o__Clostridiales; f__Peptostreptococcaceae; g__[Eubacterium]_yurii_group	0.333333	0	0	0	0.333333	0	0	0	0	0	0	0	1.66667	10	22	3	0	0	0	0	0	0.666667	0	0	0	0	0	0	10	12.3333	24.6667	0
d__Bacteria; k__norank; p__Firmicutes; c__Bacilli; o__Lactobacillales; f__Carnobacteriaceae; g__Alloiococcus	9	3.33333	0	0	0.666667	1.33333	11	0	0	0	0	0.333333	0	0	0.666667	37.3333	3	0	0	0	0	0	0.333333	0	0	0	0	0	0	3.33333	2.33333	11
d__Bacteria; k__norank; p__Firmicutes; c__Clostridia; o__Clostridiales; f__Lachnospiraceae; g__Oribacterium	0	0	0	0	0	0	0	3	2.66667	3.33333	2.66667	2.33333	0	0.666667	10	2.33333	0.333333	0	0	0	0.666667	0	1.33333	7	8.66667	6.33333	3.66667	8.33333	3.33333	0.666667	9	7
d__Bacteria; k__norank; p__Proteobacteria; c__Alphaproteobacteria; o__Rhizobiales; f__Methylobacteriaceae; g__Methylobacterium	6	3.66667	0	0	2.33333	0	5.5	0	0	0	0	0	0	0	2.33333	7.33333	0	0.333333	0	0	0	0	55.3333	0	0	0	0	0	0	0.333333	0	0
d__Bacteria; k__norank; p__Bacteroidetes; c__Sphingobacteriia; o__Sphingobacteriales; f__Lentimicrobiaceae; g__norank_f__Lentimicrobiaceae	0	0	0	0	0	0	0	0	0	0	0	0	0	43	4.66667	0	0	0	0	0	0	0	0	0	0	0	0	0	0.333333	2.33333	29.6667	3
d__Bacteria; k__norank; p__Proteobacteria; c__Betaproteobacteria; o__Burkholderiales; f__Alcaligenaceae; g__Paenalcaligenes	3	0.666667	0	0	0.333333	0	0	0	0	0	0	0	0	0.333333	0	52.3333	5	0	0	0	21	0	0	0	0	0	0	0	0	0	0	0
d__Bacteria; k__norank; p__Firmicutes; c__Bacilli; o__Lactobacillales; f__Carnobacteriaceae; g__norank_f__Carnobacteriaceae	9.33333	11.3333	0	0	0.333333	0	3	0	0	0	0	0	0.333333	0.333333	0.666667	26	9.66667	0	0	0	1	0	0	0	0	0	0	0	0	9.66667	0	8.66667
d__Bacteria; k__norank; p__Firmicutes; c__Clostridia; o__Clostridiales; f__Lachnospiraceae; g__Epulopiscium	6.33333	0	1	1.33333	0	0	4.5	0.333333	8.66667	3.66667	2.33333	8	0	3.66667	0	12	1.33333	3	6.66667	0	0	0	5.66667	2	0	0	4	3	0.333333	2	0.333333	0
d__Bacteria; k__norank; p__Proteobacteria; c__Deltaproteobacteria; o__Desulfovibrionales; f__Desulfovibrionaceae; g__Bilophila	31	1.33333	2.33333	16.6667	0.333333	0	2.5	0	1.33333	1	0	0	0	0	0.666667	0	0	1	0.333333	12	1	0	0.333333	0.333333	0	0	1.33333	1.33333	0.333333	0	3.33333	0.333333
d__Bacteria; k__norank; p__Firmicutes; c__Bacilli; o__Lactobacillales; f__Carnobacteriaceae; g__Desemzia	3.33333	1	0.333333	0	0	0	0	0	0	0	0	0	0	0	0	0	52.3333	0	0	0	0.666667	0	0.666667	0	0	0	0	0	0	8.33333	0	11.6667
d__Bacteria; k__norank; p__Proteobacteria; c__Deltaproteobacteria; o__Desulfobacterales; f__Desulfobulbaceae; g__Desulfobulbus	0	0	0	0	0	0	0	0	0	0	0	0	2	7	9.66667	0.333333	0	0	0	0	0	0	0	0	0	0	0	0	7	19.3333	28	0
d__Bacteria; k__norank; p__Proteobacteria; c__Gammaproteobacteria; o__Cardiobacteriales; f__Cardiobacteriaceae; g__norank_f__Cardiobacteriaceae	0	0	0	0	0	0	0	0	0	0	0	0	3.66667	13	27	0	0	0	0	0	0	0	0	0	0	0	0	0	7.33333	1.66667	20.3333	0
d__Bacteria; k__norank; p__Actinobacteria; c__Actinobacteria; o__Micrococcales; f__Dermatophilaceae; g__unclassified_f__Dermatophilaceae	4.33333	0	0	0	0	0	0	0	0	0	0	0	0.666667	1.66667	0.333333	0	17.3333	0	0	0	0.333333	0.333333	4.33333	0	0	0	0	0	0.666667	39	0	3.66667
d__Bacteria; k__norank; p__Actinobacteria; c__Actinobacteria; o__Micrococcales; f__Microbacteriaceae; g__Agromyces	58.3333	0.666667	0	0	0	0	0	0	0	0	0	0	0	0.333333	1	0	1.66667	0	0	0	0	0	0	0	0	0	0	0	1	9	0	0
d__Bacteria; k__norank; p__Firmicutes; c__Bacilli; o__Lactobacillales; f__Carnobacteriaceae; g__Carnobacterium	1	0.666667	0	0	0	0	0	0	0	0	0	0	0	0.333333	0	0	69	0	0	0	0	0	0	0	0	0	0	0	0	0.666667	0	0.333333
d__Bacteria; k__norank; p__Firmicutes; c__unclassified_p__Firmicutes; o__unclassified_p__Firmicutes; f__unclassified_p__Firmicutes; g__unclassified_p__Firmicutes	4.66667	0.666667	0	2	0	0	0	0.666667	2.66667	0.666667	0.333333	0.333333	0	0	0	0	0	0.333333	18.3333	33.3333	0	0	0	0	2.33333	3.33333	0	0.333333	0	0	0	0
d__Bacteria; k__norank; p__Actinobacteria; c__Actinobacteria; o__Micrococcales; f__Micrococcaceae; g__Glutamicibacter	13	3.66667	0	0	0.333333	0	7	0	0	0	0	0	0.333333	1.66667	1.66667	0.666667	15.6667	1	0	0	1	0.333333	3.66667	0	0	0	0	0	0	5	1	13
d__Bacteria; k__norank; p__Actinobacteria; c__Actinobacteria; o__Micrococcales; f__Micrococcaceae; g__unclassified_f__Micrococcaceae	0	0	0	0	0	0	2.5	0	0	0	0	0	1.33333	5.66667	39.6667	0	2.33333	0	0	0	0	0	0	0	0	0	0	0	0.333333	2.33333	10	3
d__Bacteria; k__norank; p__Bacteroidetes; c__Bacteroidia; o__Bacteroidales; f__Porphyromonadaceae; g__Tannerella	0	0	0	0	0	0	0	0	0	0	0	0	2	8.33333	9	0.333333	0	0	0	0	0	0	0	0	0	0	0	0	5.33333	10.6667	30.3333	0
d__Bacteria; k__norank; p__Actinobacteria; c__Actinobacteria; o__Micrococcales; f__unclassified_o__Micrococcales; g__unclassified_o__Micrococcales	18.3333	3.33333	0	0	0	0	0	0	0	0	0	0	0.333333	0	0.666667	1	24.6667	0.333333	0	0	0.333333	0	0	0	0	0	0	0	1	7	1	7
d__Bacteria; k__norank; p__Firmicutes; c__Clostridia; o__Clostridiales; f__Lachnospiraceae; g__Coprococcus_2	0	2.33333	0	0	0	0	0	0.333333	0.333333	0	0	0	0	0	0	1.33333	0.666667	1	0	0	0	0	3.33333	31.6667	0	0	1.66667	6	0	1	0	15.3333
d__Bacteria; k__norank; p__Spirochaetae; c__Spirochaetes; o__Spirochaetales; f__Spirochaetaceae; g__unclassified_f__Spirochaetaceae	0	0	0	0	0	0	0	0	0.333333	7.66667	0	0.333333	0	3	7.33333	0	0	0	0	0	0	0	0	0	17.6667	6.66667	1	2.66667	1.66667	0	16.6667	0
d__Bacteria; k__norank; p__Proteobacteria; c__Betaproteobacteria; o__Burkholderiales; f__Burkholderiaceae; g__Ralstonia	3.33333	1	0	0	7.33333	0.333333	6.5	0	0	0	0	0	0.333333	1	2.33333	6.33333	2.33333	1.33333	0	0	1.33333	0	26.3333	0	0	0	0	0	2	1.66667	1	0.333333
d__Bacteria; k__norank; p__Proteobacteria; c__Gammaproteobacteria; o__Enterobacteriales; f__Enterobacteriaceae; g__Klebsiella	4.33333	5.33333	1.33333	0.333333	0.333333	0	5	0.666667	0.666667	0	3	0.666667	0.333333	3	1	3	1.66667	4.66667	0	0	1.33333	0	11.6667	3	0.333333	0	3.33333	0.333333	4.33333	0.666667	1.66667	2
d__Bacteria; k__norank; p__Firmicutes; c__Clostridia; o__Clostridiales; f__Lachnospiraceae; g__Anaerostipes	0.333333	1.66667	12	23.3333	0	0	6	0	0.333333	0	0	0.333333	0	0.333333	0.666667	2.33333	1.33333	4	5.33333	0	0	0	4.33333	0.333333	0	0	0	0	0	0	0	1
d__Bacteria; k__norank; p__Bacteroidetes; c__Flavobacteriia; o__Flavobacteriales; f__Flavobacteriaceae; g__Empedobacter	5.66667	0.333333	0	0	0	0	1.5	0	0	0	0	0	0.666667	6	2.66667	3.66667	20	0	0	0	0	0	0	0	0	0	0	0	0	0.333333	4	17
d__Bacteria; k__norank; p__Firmicutes; c__Clostridia; o__Clostridiales; f__Ruminococcaceae; g__Anaerofilum	4.66667	0	0	15.3333	0	0	0	2.33333	0.333333	1	2.66667	1.66667	0	1.66667	0	0.666667	0	0	9.33333	0.666667	1.33333	0	0	5.33333	3	0.666667	3.33333	2.66667	0	3	0.333333	1.66667
d__Bacteria; k__norank; p__Proteobacteria; c__Alphaproteobacteria; o__Rhizobiales; f__Phyllobacteriaceae; g__Phyllobacterium	4	0.666667	0	0	4	0	1.5	0	0	0	0	0	0.333333	3.33333	0	2.33333	8	0	0	0	29.3333	0.333333	0	0	0	0	0	0	1	6.33333	0	0
d__Bacteria; k__norank; p__Proteobacteria; c__Betaproteobacteria; o__Burkholderiales; f__Comamonadaceae; g__Methylibium	2.33333	0	0	0	8	0.666667	1	0	0	0	0	0	3.33333	5	6	1.33333	3.66667	0	0	0	18.3333	0.333333	0	0	0	0	0	0	5.66667	1.33333	3.66667	0
d__Bacteria; k__norank; p__Proteobacteria; c__Betaproteobacteria; o__Burkholderiales; f__Alcaligenaceae; g__Parasutterella	0.666667	0.333333	0	0	0	0	25.5	0	0	0.333333	0	0	0	10	0	0.666667	0.666667	0	0	0	0.333333	0	6	0	0	0	0	0	0.333333	0	15.3333	0
d__Bacteria; k__norank; p__Firmicutes; c__Negativicutes; o__Selenomonadales; f__Acidaminococcaceae; g__Succiniclasticum	0.333333	0	0	0	0.333333	0	0	0	0	0	0	0	0.333333	3.66667	13.3333	0	0.666667	0	0	0	0	0	0	0	0	0	0	0	2	0	34	4.66667
d__Bacteria; k__norank; p__Actinobacteria; c__Actinobacteria; o__Corynebacteriales; f__Nocardiaceae; g__Rhodococcus	3.66667	9	0	0	21	0.333333	10.5	0	0	0	0	0	0	0	0	5.66667	1.66667	0.666667	0	0	3.33333	0	2.66667	0	0	0	0	0	0	0	0	0
d__Bacteria; k__norank; p__Firmicutes; c__Clostridia; o__Clostridiales; f__Lachnospiraceae; g__[Eubacterium]_hallii_group	1.66667	1.66667	0	0	0.333333	0.333333	15	1	0.666667	0	0.333333	0.666667	0	0.666667	1.33333	2	1.33333	0.666667	0	0	0.333333	0	16.3333	2.33333	3.33333	2.33333	0	1.33333	0	0	0.333333	2.33333
d__Bacteria; k__norank; p__Proteobacteria; c__Betaproteobacteria; o__Burkholderiales; f__Comamonadaceae; g__Aquabacterium	1	0	0	0	1.33333	0	5.5	0	0	0	0	0	0.333333	0.333333	0.333333	1	0.666667	0.333333	0	0	2	0	41.3333	0	0	0	0	0	0.666667	0	0.333333	0.333333
d__Bacteria; k__norank; p__Firmicutes; c__Clostridia; o__Clostridiales; f__Lachnospiraceae; g__[Eubacterium]_xylanophilum_group	0	1	0	0	0	0	2.5	0	1	0.666667	0.666667	0.666667	0	0.333333	0	3.33333	1	0.333333	0	0	0.333333	0	0	7.66667	0.333333	0.333333	21.6667	7	0.333333	0.333333	0	6
d__Bacteria; k__norank; p__Firmicutes; c__Clostridia; o__Clostridiales; f__Family_XIII; g__[Eubacterium]_brachy_group	4.66667	0.333333	0	4.33333	0	1	5.5	1.33333	0.333333	0.666667	0.333333	1.33333	0	1	2.33333	2	0.666667	2	5	0.666667	0	4.33333	0	2.66667	0.333333	0	1.66667	1	1.33333	0.333333	1	9.33333
d__Bacteria; k__norank; p__Firmicutes; c__Clostridia; o__Clostridiales; f__Lachnospiraceae; g__Lachnospiraceae_UCG-006	0	0	1.33333	2	0	0	6	3.33333	0.333333	1.33333	1	1.66667	0	0	0	0	0	0	6.66667	0	0	0	8.33333	9	2.66667	2	1.33333	5.33333	0	0	0	2.66667
d__Bacteria; k__norank; p__Firmicutes; c__Clostridia; o__Clostridiales; f__Family_XI_o__Clostridiales; g__Parvimonas	3.33333	0.666667	0.333333	0.666667	0.666667	3.33333	0	0	0	0	0	0	1	8.66667	5.33333	4.66667	0.666667	1	0.666667	0	0.333333	6.33333	0	0	0	0	0	0	3.33333	1	8.66667	4.33333
d__Bacteria; k__norank; p__Firmicutes; c__Clostridia; o__Clostridiales; f__Ruminococcaceae; g__Ruminococcaceae_UCG-008	2.33333	4	0	0	0.333333	0.333333	6	2	0.333333	0	0.333333	0	0	0	1.33333	8	2.33333	0.333333	0	0	0.666667	0	15.6667	1	1.66667	1.66667	3	0.666667	0	0.333333	0	2
d__Bacteria; k__norank; p__Deferribacteres; c__Deferribacteres; o__Deferribacterales; f__Deferribacteraceae; g__Mucispirillum	0	0.333333	0	0	0	0	46.5	0	0	0	0	3.33333	0	0.333333	0	0	0	0	0	0	0	0	0.666667	0	0	0	0.666667	0.666667	0	0	0	0.333333
d__Bacteria; k__norank; p__Bacteroidetes; c__Bacteroidia; o__Bacteroidales; f__Prevotellaceae; g__Prevotella_6	0	0	0	0	0	0	0	0	0	0	0	0	0.666667	5.33333	2.66667	3	0	0	0	0	0	0	6	0	0	0	0	0	12	0	11.6667	11
d__Bacteria; k__norank; p__Firmicutes; c__Clostridia; o__Clostridiales; f__Lachnospiraceae; g__Lachnoclostridium_10	0	0	0	0	0	0	8	2.33333	0	0	1.66667	4	0	0	0	0	0	0	0	0	0	0	1.66667	13.3333	2	4	5	3.66667	0	0	0	6.33333
d__Bacteria; k__norank; p__Firmicutes; c__Clostridia; o__Clostridiales; f__Clostridiaceae_1; g__Proteiniclasticum	11	5.33333	0	0	0	0	3.5	0	0	0	0	0	0.666667	1	3.33333	0.666667	14	0	0	0	1	2	3.66667	0	0	0	0	0	0	3.33333	0.666667	1.66667
d__Bacteria; k__norank; p__Firmicutes; c__Bacilli; o__Lactobacillales; f__Streptococcaceae; g__Lactococcus	9.66667	0	0	0	0	0	3	0	0	0	0	0	0	4.33333	0	1.33333	3.66667	0	0	0	0.333333	0	1.33333	0	0	0	0	0	0	2	0.666667	25
d__Bacteria; k__norank; p__Proteobacteria; c__Betaproteobacteria; o__Burkholderiales; f__Comamonadaceae; g__Lampropedia	0.333333	0.666667	0	0	0	0	0	0	0	0	0	0	2.66667	11.3333	18	0	0	0	0	0	0	0	0	0	0	0	0	0	6.33333	2.33333	9.66667	0
d__Bacteria; k__norank; p__Elusimicrobia; c__Elusimicrobia; o__Lineage_I; f__Unknown_Family_o__Lineage_I; g__Candidatus_Endomicrobium	0	0	0	0	0	0	0	0	0	0	0	0	0.333333	1	10.6667	0	0	0	0	0	0	0	0	0	0	0	0	0	1.66667	0	37	0
d__Bacteria; k__norank; p__Actinobacteria; c__Actinobacteria; o__Coriobacteriales; f__Coriobacteriaceae; g__Atopobium	1	0	0	0.333333	0.333333	0	0	0	0	0	0	0	0	2.33333	3	0.333333	0	0	0	0	0.333333	0	39.6667	0	0	0	0	0	0.333333	0.333333	2.33333	0.333333
d__Bacteria; k__norank; p__Proteobacteria; c__Betaproteobacteria; o__Rhodocyclales; f__Rhodocyclaceae; g__Propionivibrio	0	0	0	0	0	0	0	0	0	0.333333	0	0	0.666667	5.33333	2.66667	0	0	0	0	0	0	0	0	0	0	0	0	0	5	8.33333	28	0
d__Bacteria; k__norank; p__Firmicutes; c__Erysipelotrichia; o__Erysipelotrichales; f__Erysipelotrichaceae; g__Catenisphaera	8.33333	3.66667	0	0	0	0	9	4.66667	2.33333	1	3	0.333333	0.333333	1	2	4.33333	3.66667	0	0	0	0.333333	0	0	0.333333	0	0.333333	0.333333	0.333333	0	0.666667	0	2.66667
d__Bacteria; k__norank; p__Firmicutes; c__Clostridia; o__Clostridiales; f__Defluviitaleaceae; g__Defluviitaleaceae_UCG-011	0	0	0	0	0	0	0	1.33333	1.66667	0	1.33333	2.66667	1.33333	2	0.333333	2.33333	0.666667	0	0	0	0	0	0	4.66667	1.66667	1.66667	7.33333	7	0.333333	0.333333	9.33333	0.666667
d__Bacteria; k__norank; p__Bacteroidetes; c__Bacteroidia; o__Bacteroidales; f__Prevotellaceae; g__Prevotellaceae_UCG-004	0	0	0	0	0	0	0	3	2.33333	1.66667	5.66667	3	0	0.666667	1	0.333333	0	0	1	0.333333	0	0.333333	0	1	2.66667	1.66667	2	18.6667	0	0	0	1.33333
d__Bacteria; k__norank; p__Proteobacteria; c__Alphaproteobacteria; o__Rhodobacterales; f__Rhodobacteraceae; g__unclassified_f__Rhodobacteraceae	19.3333	3.33333	0	0	0	0	0	0	0	0	0	0	0	1.33333	1	0.333333	7.33333	0	0	0	0.333333	0	5.66667	0	0	0	0	0	0	3.66667	0.666667	2.66667
d__Bacteria; k__norank; p__Firmicutes; c__Clostridia; o__Clostridiales; f__Lachnospiraceae; g__Hungatella	0	0.666667	10.3333	21.3333	0	0	0	0.333333	0	0	0	0	0	1	0	0	0	0	1.66667	1.66667	1	0	0	2.33333	0	1	1	1	0	0.666667	0	0.666667
d__Bacteria; k__norank; p__Proteobacteria; c__Alphaproteobacteria; o__Rhodospirillales; f__Rhodospirillaceae; g__norank_f__Rhodospirillaceae	0	0	0	0	0	0	27	0.333333	0	0	0	0.333333	0	1.66667	0	0.333333	0	1	0	0	0	0	6	0	0.333333	0.333333	2	0.333333	0	1	0.333333	3.33333
d__Bacteria; k__norank; p__Firmicutes; c__Bacilli; o__Bacillales; f__Paenibacillaceae; g__Paenibacillus	0.333333	1	0	0	2	0	24.5	0	0	0	0	0	0.333333	0.333333	1.33333	0	0.333333	0	0	0	0	0	12	0	0	0	0	0.333333	0	0.666667	0	0.333333
d__Bacteria; k__norank; p__Proteobacteria; c__Gammaproteobacteria; o__Cardiobacteriales; f__Cardiobacteriaceae; g__Suttonella	0	0	0	0	0	0	5	0	0	0	0	0	4.66667	13.3333	12	0	0	0	0	0	0	0.333333	0	0	0	0	0	0	3.33333	0.666667	4	0
d__Bacteria; k__norank; p__Firmicutes; c__Clostridia; o__Clostridiales; f__Ruminococcaceae; g__Ruminiclostridium	0.333333	0.333333	0	0.333333	0	0	15	0.666667	1	1.33333	0	0.333333	0	0.333333	0	0	0	0	0.333333	0	0	0	12.3333	3.33333	2.66667	1.33333	1.33333	2	0	0	0	0.333333
d__Bacteria; k__norank; p__Actinobacteria; c__Actinobacteria; o__Coriobacteriales; f__Coriobacteriaceae; g__Olsenella	0.666667	5	0	0	0	0	4.5	1	1.33333	0	1.33333	2	0.333333	0.666667	2.33333	2	1.33333	0.666667	0	0	0.333333	0	15.6667	0	0.333333	0	0	0.666667	0	0	2.66667	0.333333
d__Bacteria; k__norank; p__Firmicutes; c__Bacilli; o__Bacillales; f__Planococcaceae; g__Sporosarcina	1.33333	0.333333	0	0	0	0	0	0	0	0	0	0	0	0	0	12.6667	5.66667	0	0	0	21.6667	0	0	0	0	0	0	0	0	0	0	1.33333
d__Bacteria; k__norank; p__Proteobacteria; c__Gammaproteobacteria; o__Pseudomonadales; f__Pseudomonadaceae; g__Thiopseudomonas	1.66667	4	0	0	0.666667	0	0	0	0	0	0	0	0	0	0	28	1	0	0	0	3	0	4	0	0	0	0	0	0	0	0.333333	0.333333
d__Bacteria; k__norank; p__Firmicutes; c__Erysipelotrichia; o__Erysipelotrichales; f__Erysipelotrichaceae; g__Sharpea	1.66667	0	0	0	0	0	20	0	0	0.333333	0	0	0	3.66667	5.66667	0.333333	1.33333	0	0	0	0.333333	0	0	0	1	0	0.333333	0	0	0.333333	7.66667	0
d__Bacteria; k__norank; p__Spirochaetae; c__Spirochaetes; o__Spirochaetales; f__Spirochaetaceae; g__norank_f__Spirochaetaceae	0	0	0	0	0	0	0	0	0	0	0	0	0	7.33333	8.66667	0	0	0	0	0	0	0	0	0	0	0	0	0	3	2	21.3333	0
d__Bacteria; k__norank; p__Actinobacteria; c__Actinobacteria; o__Micrococcales; f__Microbacteriaceae; g__Pseudoclavibacter	10.3333	1.33333	0	0	4.66667	0	4	0	0	0	0	0	0	0.333333	1	4.66667	3.66667	1	0	0	0.666667	0	3.66667	0	0	0	0	0	0.666667	4	0	2.33333
d__Bacteria; k__norank; p__Firmicutes; c__Clostridia; o__Halanaerobiales; f__ODP1230B8.23; g__norank_f__ODP1230B8.23	0	0	0	0	1.33333	0	0	0	0	0	0	0	0.666667	0.666667	1.66667	0	2.33333	0	0	0	34.3333	0.333333	0	0	0	0	0	0.333333	0	0	0	0.333333
d__Bacteria; k__norank; p__Bacteroidetes; c__Bacteroidia; o__Bacteroidales; f__Porphyromonadaceae; g__Microbacter	0.333333	0	0	0	0	0	0	0	0	0	0	0	0.666667	4.33333	11.3333	0	0	0	0	0	0	0	0	0	0	0	0	0	4	3	17.6667	0.333333
d__Bacteria; k__norank; p__Actinobacteria; c__Actinobacteria; o__Micrococcales; f__Sanguibacteraceae; g__Sanguibacter	1.66667	3.66667	0	0	0	0	6	0	0	0	0	0.333333	0.333333	1.33333	0.333333	1.66667	18.3333	0	0	0	0.333333	0	0	0	0	0	0	0	0.333333	0.666667	0	6
d__Bacteria; k__norank; p__Actinobacteria; c__Actinobacteria; o__Coriobacteriales; f__Coriobacteriaceae; g__Enterorhabdus	0	0.666667	0	0	0.333333	0	29	0	0	0	0	0	0	0.666667	0	1.66667	0.333333	0	0	0	0.333333	0	6.66667	0.333333	0	0	0	0	0	0	0	0
d__Bacteria; k__norank; p__Proteobacteria; c__Gammaproteobacteria; o__Xanthomonadales; f__Xanthomonadaceae; g__Pseudoxanthomonas	16	0.333333	0	0	0.666667	0.333333	0	0	0	0	0	0	0	1	0.333333	0.666667	5.66667	0	0	0	6.66667	0	5.33333	0	0	0	0	0	1	1	0	1
d__Bacteria; k__norank; p__Proteobacteria; c__Betaproteobacteria; o__Burkholderiales; f__Oxalobacteraceae; g__Janthinobacterium	0.333333	0.333333	0	0	5.66667	0	5	0	0	0	0	0	0	0	0.333333	2.33333	1	0	0	0	0	0	24.6667	0	0	0	0	0	0	0	0	0.333333
d__Bacteria; k__norank; p__Firmicutes; c__Clostridia; o__Clostridiales; f__Family_XI_o__Clostridiales; g__unclassified_f__Family_XI_o__Clostridiales	21.6667	1	0	0	0	0	0	0	0	0	0	0	0	0	0.333333	1.66667	8.66667	0	0	0	0.333333	0	0	0	0	0	0	0	0	0	0	6
d__Bacteria; k__norank; p__Firmicutes; c__Negativicutes; o__Selenomonadales; f__Veillonellaceae; g__norank_f__Veillonellaceae	0	0.666667	0	0	0	0	0	0	0	0	0	0	1	19	6.33333	0	0	0	0	0	0	0	0.666667	0	0	0	0	0	3.33333	0.333333	8	0
d__Bacteria; k__norank; p__Proteobacteria; c__Gammaproteobacteria; o__Pseudomonadales; f__Moraxellaceae; g__Perlucidibaca	0	0	0	0	0	0	0	0	0	0	0	0	0	0	1	0.333333	0	0	0	0	26.6667	0.333333	3.33333	0	0	0	0	0	6.66667	0.333333	0	0
d__Bacteria; k__norank; p__Proteobacteria; c__Alphaproteobacteria; o__Rickettsiales; f__Mitochondria; g__norank_f__Mitochondria	2	1.33333	0	0	0	0	4	0	0	0	0	0	0	0	0.333333	5.66667	0.666667	0	0	0	0.666667	0	18.3333	0	0	0	0.666667	0.333333	0.666667	0	1	3
d__Bacteria; k__norank; p__Proteobacteria; c__Alphaproteobacteria; o__unclassified_c__Alphaproteobacteria; f__unclassified_c__Alphaproteobacteria; g__unclassified_c__Alphaproteobacteria	0	0	0	0	0	0	2.5	0.333333	0	0	0	0	0.333333	0.333333	6	9.33333	0	0	0	0	0	0	13.6667	0	0	0	0	0.333333	0	0	0	5.66667
d__Bacteria; k__norank; p__Firmicutes; c__Clostridia; o__Clostridiales; f__Lachnospiraceae; g__[Eubacterium]_ventriosum_group	0.333333	1.33333	0	0	0	0	14	0	0.333333	0	0	0	0.333333	0.333333	0	1	0	0.333333	0	0	1	0	3.66667	1.33333	0	2.33333	1.66667	9.66667	0	0	0	0.666667
d__Bacteria; k__norank; p__Lentisphaerae; c__Oligosphaeria; o__Oligosphaerales; f__Oligosphaeraceae; g__horsej-a03	1	0	0	0	2.33333	0	2.5	0	0	0	0	0	0	0	0	3.33333	0	0	0	0	0	0	0	10.3333	6.66667	2.33333	1	3	0	0	0	4
d__Bacteria; k__norank; p__Bacteroidetes; c__Flavobacteriia; o__Flavobacteriales; f__Flavobacteriaceae; g__Epilithonimonas	0.333333	0	0	0	0	0	0	0	0	0	0	0	0	0.666667	0	0	2.33333	0	0	0	0	0.666667	0	0	0	0	0	0	3.66667	28.6667	0	0
d__Bacteria; k__norank; p__Synergistetes; c__Synergistia; o__Synergistales; f__Synergistaceae; g__Synergistes	3.33333	0	0	0	0	0	0	0	0	0	0	0	0	2.33333	3	0	0.333333	0	0	0	0	0	2.66667	0	0	0	0	0	0.333333	0	23.6667	0
d__Bacteria; k__norank; p__Proteobacteria; c__Alphaproteobacteria; o__Rhizobiales; f__Bradyrhizobiaceae; g__Bosea	2.66667	0	0	0	2	0.666667	0	0	0	0	0.333333	0	1.33333	2.33333	0.666667	1.33333	3.33333	0.666667	0	0	11.6667	0	5	0	0	0	0	0	2.33333	0.666667	0	0.333333
d__Bacteria; k__norank; p__Firmicutes; c__Clostridia; o__Clostridiales; f__Family_XI_o__Clostridiales; g__Gallicola	8.33333	5.66667	0	0	2.33333	0	0	0	0	0	0	0	0	0	0	5	5	0	0	0	0	0	0	0	0	0	0	0	0	7	0	1.66667
d__Bacteria; k__norank; p__Firmicutes; c__Negativicutes; o__Selenomonadales; f__Veillonellaceae; g__Selenomonas_4	0	0	0	0	0	0	0	0	0	0	0	0	0.666667	1.66667	1.33333	0	0	0	0	0	0	0	0	0	0	0	0	0	0.333333	3	27.3333	0
d__Bacteria; k__norank; p__Bacteroidetes; c__Flavobacteriia; o__Flavobacteriales; f__Flavobacteriaceae; g__Myroides	4.33333	1.66667	0	0	1	0	0	0	0	0	0	0	0	2	0	2.66667	15	0	0	0	0	0	5.33333	0	0	0	0	0	0	0	0.333333	1.66667
d__Bacteria; k__norank; p__Proteobacteria; c__Alphaproteobacteria; o__Rhizobiales; f__Rhizobiaceae; g__Rhizobium	1.66667	4	0	0	3	0.333333	2.5	0	0	0	0	0	0.333333	2.66667	1.66667	0.333333	3	1	0	0	8	0	0	0	0	0	0	0	2	2.66667	0.666667	0
d__Bacteria; k__norank; p__Synergistetes; c__Synergistia; o__Synergistales; f__Synergistaceae; g__Cloacibacillus	5	0	0	0	2.33333	0	3.5	0	4.33333	11.3333	0	0.333333	0	0	0	2.33333	0	0	0	0	1	0	0.333333	0	3	0	0	0	0	0.333333	0	0
d__Bacteria; k__norank; p__Firmicutes; c__Bacilli; o__Lactobacillales; f__Aerococcaceae; g__unclassified_f__Aerococcaceae	0.666667	0.333333	0	0	0	2.66667	0	0	0	0	0	0	0.666667	5.66667	3	2.66667	0.666667	0	0	0	0	10	0	0	0	0	0	0	2.66667	2.66667	1.66667	0.333333
d__Bacteria; k__norank; p__Proteobacteria; c__Betaproteobacteria; o__Burkholderiales; f__Oxalobacteraceae; g__Massilia	0.333333	0	0	0	0.666667	0	4.5	0	0	0.333333	0	0	0	0.333333	0	0.333333	20.3333	1.33333	0	0	0.333333	0	2.33333	0	0	0	0	0	0.333333	0.333333	0.333333	1.33333
d__Bacteria; k__norank; p__Actinobacteria; c__Actinobacteria; o__Actinomycetales; f__Actinomycetaceae; g__Mobiluncus	0	0	0	0	0	0	0	0	0	0	0	0	0	0	0	0	0	0	0	0	0.333333	0	5	0	0	0	0	0	0	0	0	27.6667
d__Bacteria; k__norank; p__Proteobacteria; c__Alphaproteobacteria; o__Rhizobiales; f__Methylocystaceae; g__Pleomorphomonas	0	1	0	0	0	0	20	0	0	0	0	0	0	0	0	4.33333	0	0	0	0	0	0	7.33333	0	0	0	0	0	0	0.333333	0	0
d__Bacteria; k__norank; p__Tenericutes; c__Mollicutes; o__NB1-n; f__norank_o__NB1-n; g__norank_o__NB1-n	0	0.333333	0	0	0	0	6	0	0.333333	4	0.333333	4	0	0	0	2	0	0	0	0	0.333333	0	0	0.666667	6	4.33333	2	0.666667	0.333333	0	1	0.666667
d__Bacteria; k__norank; p__Proteobacteria; c__Betaproteobacteria; o__Burkholderiales; f__Alcaligenaceae; g__Achromobacter	1	3.66667	0	0	3.66667	0.333333	5.5	0	0	0	0	0	1.66667	1.33333	1.33333	0.333333	1	0	0	0	1.66667	0	8.33333	0	0	0	0	0	0.666667	1	0.666667	0.333333
d__Bacteria; k__norank; p__Proteobacteria; c__Betaproteobacteria; o__Burkholderiales; f__Oxalobacteraceae; g__unclassified_f__Oxalobacteraceae	0	0	0	0	0	0.333333	0	0	0	0	0	0	0	1.66667	0	0	0	21.6667	0	0	4.66667	0	4	0	0	0	0	0	0	0	0	0
d__Bacteria; k__norank; p__Proteobacteria; c__Betaproteobacteria; o__Neisseriales; f__Neisseriaceae; g__Leeia	4.66667	0.333333	0	0	0	0	1	0.333333	0	0	0	0	0	0	0.666667	2.33333	0	0	0	0	0	0	2	11	0	0	0	0	0	0	0	10
d__Bacteria; k__norank; p__Firmicutes; c__Clostridia; o__Clostridiales; f__Family_XI_o__Clostridiales; g__Tissierella	11.6667	3.33333	0	0	0	0	0	0	0	0	0	0	0	0	0.333333	0.666667	7.33333	0	0	0	1	0	2	0	0	0	0	0	0	1.33333	0	4.33333
d__Bacteria; k__norank; p__Chlorobi; c__Chlorobia; o__Chlorobiales; f__OPB56; g__norank_f__OPB56	0	0	0	0	1	0	0	0	0	0	0	0	0	0.666667	1.66667	0	0	0	0	0	0	0	0	0	0	0	0	0	1	3.33333	23	0
d__Bacteria; k__norank; p__Firmicutes; c__Erysipelotrichia; o__Erysipelotrichales; f__Erysipelotrichaceae; g__Kandleria	0	0	0	0	0	0	0	0	0	0	0	0	0	1	28.6667	0	0	0	0	0	0	0	0	0	0	0	0	0	0	0	0.666667	0
d__Bacteria; k__norank; p__Verrucomicrobia; c__Opitutae; o__Opitutae_vadinHA64; f__norank_o__Opitutae_vadinHA64; g__norank_o__Opitutae_vadinHA64	0	0	0	0	0	0	0	0	0.333333	0.333333	0	0	0	0	0.666667	1.66667	0	0	0	0	0	0	0	3	2.66667	7	5	6	0	0	0	2.33333
d__Bacteria; k__norank; p__Firmicutes; c__Negativicutes; o__Selenomonadales; f__Veillonellaceae; g__Quinella	0.333333	1	0	0	0	0	0.5	0.333333	0	0	2.33333	0	0	0	0.333333	2.33333	0	0	0	0	0.333333	0	17	0.666667	0	1.33333	0	0.333333	0	0	0	2
d__Bacteria; k__norank; p__Proteobacteria; c__Betaproteobacteria; o__Burkholderiales; f__Comamonadaceae; g__Curvibacter	1	0.666667	0	0	0.333333	0	2.5	0	0	0	0	0	0	0	1.33333	4.33333	1	1.66667	0	0	0	0	12	0	0	0	0	0	0	0	2	1.66667
d__Bacteria; k__norank; p__Actinobacteria; c__Actinobacteria; o__Actinomycetales; f__Actinomycetaceae; g__Flaviflexus	2.33333	2.66667	0	0	0	0	0	0	0	0	0	0	0	0	0	3	10.3333	0	0	0	2	0	0.666667	0	0	0	0	0	0	2	1	4.33333
d__Bacteria; k__norank; p__Proteobacteria; c__Alphaproteobacteria; o__Sphingomonadales; f__Sphingomonadaceae; g__Novosphingobium	2	0.333333	0	0	0.333333	0	17	0	0	0	0	0	0	1	0.333333	0.333333	0	2.33333	0	0	3.66667	0	0	0	0	0	0	0	0.333333	0.333333	0	0
d__Bacteria; k__norank; p__Tenericutes; c__Mollicutes; o__Mycoplasmatales; f__Mycoplasmataceae; g__Mycoplasma	0	0	0	0	0	0	0	0	0	0	0	0	0	0.333333	1.33333	0	0	0	0	0	0	0	0	0	0	0	0	0	1.66667	0	24	0
d__Bacteria; k__norank; p__Firmicutes; c__Clostridia; o__Clostridiales; f__Family_XIII; g__[Eubacterium]_saphenum_group	0	0	0	0	0	0	0	9	0	0	0	0	0	0	0	0.333333	0	0	0	0	0	0	0	0	11.6667	5.66667	0	0	0	0	0	0.333333
d__Bacteria; k__norank; p__Actinobacteria; c__Actinobacteria; o__Micrococcales; f__Dermatophilaceae; g__Tonsilliphilus	0	0	0	0	0	0	0	0	0	0	0	0	1	8	10.3333	0	0	0	0	0	0	0	0	0	0	0	0	0	1	0.666667	5.66667	0
d__Bacteria; k__norank; p__Proteobacteria; c__Alphaproteobacteria; o__Rhizobiales; f__Rhizobiaceae; g__Ensifer	3	0.333333	0	0	1.66667	0.333333	1	0	0.333333	0	0.666667	0	0	0.666667	1.33333	0.666667	4.33333	0	0	0	3.66667	0	4.33333	0	0	0	0.333333	0	0	1.33333	1	1.33333
d__Bacteria; k__norank; p__Firmicutes; c__Bacilli; o__Bacillales; f__Planococcaceae; g__Chryseomicrobium	8.33333	0	0	0	1.66667	0	0	0	0	0	0	0	0.333333	0	0.333333	2.33333	2.66667	0	0	0	0.333333	0	0	0	0	0	0	0	0.333333	4	0.666667	5.33333
d__Bacteria; k__norank; p__Fibrobacteres; c__Fibrobacteria; o__Fibrobacterales; f__Fibrobacteraceae; g__Fibrobacter	0	0	0	0	0	0	1	0.333333	0	1.66667	3	1	0	2	1.33333	0.666667	0	0.333333	0	0	0	0	0	0	9	4	0	0	0	0	0.333333	1.33333
d__Bacteria; k__norank; p__Actinobacteria; c__Actinobacteria; o__Micrococcales; f__Microbacteriaceae; g__unclassified_f__Microbacteriaceae	15.3333	0	0	0	0.666667	0.333333	0	0	0	0	0	0	0.333333	0.333333	0.333333	0	3	0.333333	0	0	1	0	3.66667	0	0	0	0	0	0	0	0.333333	0.333333
d__Bacteria; k__norank; p__Firmicutes; c__Clostridia; o__Clostridiales; f__Lachnospiraceae; g__Catonella	0	0.333333	0	0	0	0	0	0	0	0	0	0	0.666667	3.66667	1.33333	0	0	0	0	0	0	0	0	0	0	0	0	0	4.66667	1.33333	14	0
d__Bacteria; k__norank; p__Elusimicrobia; c__Elusimicrobia; o__Lineage_IV; f__norank_o__Lineage_IV; g__norank_o__Lineage_IV	0	0	0	0	0	0	0	0	0	0	0	0	0	0	1.33333	0	0	0	0	0	0	0	0	0	0	0	0	0	4	0	20.6667	0
d__Bacteria; k__norank; p__Proteobacteria; c__Deltaproteobacteria; o__Bdellovibrionales; f__Bacteriovoracaceae; g__Peredibacter	4.33333	0	0	0	2.66667	0	3	0	0	0	0	0	0	0	1.66667	4	0	1.33333	0	0	0	0	8.33333	0	0	0	0	0	0	0.666667	0	0
d__Bacteria; k__norank; p__Actinobacteria; c__Actinobacteria; o__Coriobacteriales; f__Coriobacteriaceae; g__Senegalimassilia	2.33333	0	0	2.66667	0	0	0.5	0	0	0	0	0	0	3.33333	0	5	0	4.66667	1.66667	0	0.333333	0.666667	1.66667	0	0	0	0	0	0.333333	1.33333	1.33333	0
d__Bacteria; k__norank; p__Firmicutes; c__Negativicutes; o__Selenomonadales; f__Veillonellaceae; g__Megamonas	0	7.33333	0	0	0	0	0.5	0	0	0	0	0	0	0.333333	1	2	0.333333	0.333333	0	0	0	0	13.3333	0	0	0	0	0	0	0	0	0.333333
d__Bacteria; k__norank; p__Chloroflexi; c__Caldilineae; o__Caldilineales; f__Caldilineaceae; g__norank_f__Caldilineaceae	0	0	0	0	0	0	17	0	0	0	0	0	0	0	0	0	0	0	0	0	0	0	8.33333	0	0	0	0	0	0	0	0	0
d__Bacteria; k__norank; p__Actinobacteria; c__Actinobacteria; o__Corynebacteriales; f__Mycobacteriaceae; g__Mycobacterium	3	0	0	0.333333	5	0	7	0	0	0	0	0	0	1	0	0	0	0.666667	0	0	1.33333	0	6.33333	0	0	0	0	0	0	0.333333	0	0.333333
d__Bacteria; k__norank; p__Proteobacteria; c__Gammaproteobacteria; o__Aeromonadales; f__Aeromonadaceae; g__Oceanisphaera	0	0	0	0	1	0	0	0	0	0	0	0	0	0	0	23.6667	0.333333	0	0	0	0	0	0	0	0	0	0	0	0	0	0	0.333333
d__Bacteria; k__norank; p__Firmicutes; c__Bacilli; o__Lactobacillales; f__Carnobacteriaceae; g__Jeotgalibaca	0.666667	1.66667	0	0	0	0	0.5	0	0	0	0	0	0	0	0	0	16	0	0	0	0.666667	0	0	0	0	0	0	0	0	1.33333	0	4.33333
d__Bacteria; k__norank; p__Proteobacteria; c__Gammaproteobacteria; o__Pasteurellales; f__Pasteurellaceae; g__Mannheimia	2	0.333333	16.3333	0	0	3.33333	1	0	0	0	0	0	0	0	1	0	0	0	0	0	0	0	0	0	0	0	0	0	0	0	0	0.333333
d__Bacteria; k__norank; p__Cyanobacteria; c__Cyanobacteria; o__SubsectionIII; f__FamilyI_o__SubsectionIII; g__Leptolyngbya	0	0.333333	0	0	2	0	21	0	0	0	0	0	0	0	0	0	0	0	0	0	0	0	0	0	0	0	0	0	0	1	0	0
d__Bacteria; k__norank; p__Firmicutes; c__Erysipelotrichia; o__Erysipelotrichales; f__Erysipelotrichaceae; g__Candidatus_Stoquefichus	0	0	0	0	0	0	17.5	2.33333	0.333333	0	0	0.333333	0	0	0	0.666667	0	0	0	0	0	0	0	1.66667	0	0	0	0.666667	0	0.333333	0	0.333333
d__Bacteria; k__norank; p__Firmicutes; c__Clostridia; o__Clostridiales; f__Clostridiaceae_1; g__Clostridium_sensu_stricto_13	0	0	8.66667	4.33333	0	0	1	0	0	0	0	0	0	0.333333	0	0	0	2.33333	6.66667	0	0	0	0	0	0.333333	0	0.333333	0	0	0	0	0
d__Bacteria; k__norank; p__Bacteroidetes; c__Flavobacteriia; o__Flavobacteriales; f__Flavobacteriaceae; g__Weeksella	1	1.33333	0	0	0.333333	0	0	0	0	0	0	0	0	0	0	9	10	0	0	0	0.333333	0	0	0	0	0	0	0	0	0.333333	0	1.33333
d__Bacteria; k__norank; p__Bacteroidetes; c__Bacteroidia; o__Bacteroidales; f__Rikenellaceae; g__unclassified_f__Rikenellaceae	0	0	0	0	0	0	0	0	0	0	0	0	0	1.33333	4	0	0	0	0	0	0	0	0	0	0	0	0	0	0.666667	0.333333	17	0
d__Bacteria; k__norank; p__Proteobacteria; c__Gammaproteobacteria; o__Pasteurellales; f__Pasteurellaceae; g__Haemophilus	0.333333	2.33333	0	0	0	0	6.5	0	0	0	0	0	0.666667	0	0.666667	0	0	0	0	0	0	0	10.6667	0	0	0	0	0	0	0.666667	0	1.33333
d__Bacteria; k__norank; p__Lentisphaerae; c__Oligosphaeria; o__Oligosphaerales; f__Oligosphaeraceae; g__Z20	0	0	0	0	1	0	0.5	0	0	0.666667	0	1	0	0	0	0	0	0	0	0	0	0	0	0	13	3	0.333333	1.66667	0	0	0	1.33333
d__Bacteria; k__norank; p__Actinobacteria; c__Actinobacteria; o__Propionibacteriales; f__Propionibacteriaceae; g__Propionibacterium	0.333333	0	0	0	1	0	2.5	0	0	0	0	0	0	0.333333	1.33333	0	0	1.33333	0	0	0	0	0.666667	0	0	0	0	0	0	0	14.6667	0
d__Bacteria; k__norank; p__Firmicutes; c__Bacilli; o__Lactobacillales; f__Lactobacillaceae; g__Pediococcus	3.33333	0.666667	0	0	0	0.333333	0	0	0	0	0.666667	0	0.666667	0	1.33333	0	2.33333	0	0	0	0.333333	0	0	0	0.333333	0	0.333333	0	0.666667	1.66667	0.666667	8.66667
d__Bacteria; k__norank; p__Spirochaetae; c__Spirochaetes; o__Spirochaetales; f__Spirochaetaceae; g__Sphaerochaeta	1.66667	0.333333	0	0	1	0	0	0	0.333333	0	0	0	0	0	0.333333	0.666667	0	0	0	0	0	0	0	0	0	0	0.333333	8.66667	0	0	7.66667	0.666667
d__Bacteria; k__norank; p__Actinobacteria; c__Actinobacteria; o__Coriobacteriales; f__Coriobacteriaceae; g__Slackia	0	0.333333	0	0	0	0	1	2.66667	2.66667	0.666667	1.33333	2	0	0	0	0.333333	0.666667	0	0	0	0	0	0	1.33333	3.66667	2	0.666667	0.333333	0	0	0	2
d__Bacteria; k__norank; p__Actinobacteria; c__Actinobacteria; o__Micrococcales; f__Intrasporangiaceae; g__Janibacter	1.66667	2.33333	0	0	6	0	2.5	0	0	0	0	0	0	0	0	0.333333	0	0.333333	0	0	0	0	0	0	0	0	0	0	0	0.333333	0	7.66667
d__Bacteria; k__norank; p__Firmicutes; c__Bacilli; o__Bacillales; f__Staphylococcaceae; g__Nosocomiicoccus	1	1.33333	0	0	0	0	2.5	0	0	0	0	0	0	0	0	9.66667	1	0	0	0	0	0	0	0	0	0	0	0	0	0.333333	0	5.33333
d__Bacteria; k__norank; p__Bacteroidetes; c__Bacteroidia; o__Bacteroidales; f__Prevotellaceae; g__Paraprevotella	0.666667	0	0	0	0	0	2	0	0	0	0	0	0	0	0	0	0	0	0	0	0	0	13	1.66667	0	0.333333	1.66667	1	0	0	0	0.666667
d__Bacteria; k__norank; p__Proteobacteria; c__Betaproteobacteria; o__Neisseriales; f__Neisseriaceae; g__norank_f__Neisseriaceae	0	0	0	0	2	0	3	0	0	0	0	0	0.333333	2.33333	13	0	0	0	0	0	0	0	0	0	0	0	0	0	0	0	0	0
d__Bacteria; k__norank; p__Firmicutes; c__Negativicutes; o__Selenomonadales; f__Acidaminococcaceae; g__Acidaminococcus	0.333333	0	0	0	0	0	0	0	0.333333	0	0	0	0.333333	2.66667	5.33333	0	1	0	0	0	0	0	1	0	0	0	0	0.333333	0	0	9.33333	0
d__Bacteria; k__norank; p__Proteobacteria; c__Alphaproteobacteria; o__Sphingomonadales; f__Sphingomonadaceae; g__unclassified_f__Sphingomonadaceae	7.33333	0	0	0	0	0	4	0	0	0	0	0	0	0.333333	0.333333	0.666667	0.666667	1	0	0	1.33333	0	3	0	0	0	0	0	0.333333	1.33333	0	0.333333
d__Bacteria; k__norank; p__Chloroflexi; c__Thermomicrobia; o__JG30-KF-CM45; f__norank_o__JG30-KF-CM45; g__norank_o__JG30-KF-CM45	5.33333	0	0	0	0	0	2.5	0	0	0	0	0	0	0	0	4.33333	2	0	0	0	0	0.333333	5.33333	0	0	0	0	0	0	0.666667	0	0
d__Bacteria; k__norank; p__Proteobacteria; c__Betaproteobacteria; o__Burkholderiales; f__Burkholderiaceae; g__Burkholderia-Paraburkholderia	0	0	0	0	1	0	1	0	0	0	0	0	0.333333	0.666667	0.666667	1	1.66667	0	0	0	1.66667	0.333333	6	0	0	0	0	0	1	3.33333	1.33333	0.333333
d__Bacteria; k__norank; p__Proteobacteria; c__Alphaproteobacteria; o__Sphingomonadales; f__Sphingomonadaceae; g__Sphingobium	1	0	0	0	6.33333	0	0	0	0	0	0	0	0	1	0.333333	1.33333	2.33333	0.333333	0	0	3	0	0.333333	0	0	0	0	0	1	1.33333	2	0
d__Bacteria; k__norank; p__Bacteroidetes; c__unclassified_p__Bacteroidetes; o__unclassified_p__Bacteroidetes; f__unclassified_p__Bacteroidetes; g__unclassified_p__Bacteroidetes	0	0	0	0	0.333333	0	3	1	0.666667	0.666667	1.66667	3	0	0.333333	0	0.333333	0	0	0	0	0	0	1.66667	0	0.666667	0.333333	1	0.333333	0	0	0	5.33333
d__Bacteria; k__norank; p__Actinobacteria; c__Actinobacteria; o__Micrococcales; f__Micrococcaceae; g__Enteractinococcus	2.66667	1	0	0	1	0	1.5	0	0	0	0	0	0.333333	0.333333	0.666667	0.666667	5.33333	0	0	0	2	0	0	0	0	0	0	0	0	1	0	3.66667
d__Bacteria; k__norank; p__Actinobacteria; c__Actinobacteria; o__Corynebacteriales; f__Corynebacteriaceae; g__Lawsonella	0	0	0	0	0.333333	0.333333	1	0	0	0	0	0	0.333333	0	0.333333	0	0	0	0	0	0	0.666667	13.6667	0	0	0	0	0	0	0.333333	0.666667	2
d__Bacteria; k__norank; p__Firmicutes; c__Bacilli; o__Lactobacillales; f__Enterococcaceae; g__unclassified_f__Enterococcaceae	0	0	0	0	0	3.66667	0	0	0	0	0	0	5.33333	4.33333	2.66667	0	0	0	0	0	0	0.333333	0	0	0	0	0	0	1.66667	0.333333	1	0
d__Bacteria; k__norank; p__Firmicutes; c__Erysipelotrichia; o__Erysipelotrichales; f__Erysipelotrichaceae; g__Erysipelotrichaceae_UCG-002	0.333333	0	0	0	0	0	0	0	0	0	0	0.333333	0	1.33333	1.66667	0	6.66667	0	0	0	0	0	0	0	1	0	2.33333	0.666667	0.333333	1.66667	2.33333	0.666667
d__Bacteria; k__norank; p__Firmicutes; c__Negativicutes; o__Selenomonadales; f__Veillonellaceae; g__Allisonella	0	0.333333	0	0	0	0	15	0.333333	0	0	0	0	0	0	0	0	0.666667	0	0	0	0.666667	0	0	0	0	0	0	0	0	1.33333	0	0.666667
d__Bacteria; k__norank; p__Actinobacteria; c__Actinobacteria; o__Streptomycetales; f__Streptomycetaceae; g__Streptomyces	0	0.333333	0	0	15.6667	0	0	0	0	0	0	0	0	0	0	0	1.66667	0	0	0	0	0	0	0	0	0	0	0	0	1.33333	0	0
d__Bacteria; k__norank; p__Spirochaetae; c__Spirochaetes; o__Spirochaetales; f__PL-11B10; g__norank_f__PL-11B10	0	0	0	0	3.66667	0	0	0	0	0	0	0	0.333333	0	0.333333	0	0	0	0	0	0	0	0	0	0	0	0	0	2.33333	0	12	0
d__Bacteria; k__norank; p__Firmicutes; c__Clostridia; o__Clostridiales; f__Ruminococcaceae; g__Ruminococcaceae_UCG-003	0	1	0	1	0	0	0	0	0	0	0	0	0	0	0	0	0.666667	0.666667	0.333333	15	0	0	0	0	0	0	0	0	0	0	0	0
d__Bacteria; k__norank; p__Firmicutes; c__Clostridia; o__Clostridiales; f__Lachnospiraceae; g__Lachnospiraceae_UCG-003	1.66667	0	0	0	0	0	0	0.666667	0.333333	0.666667	0	0	0	0	0	0	0	1.33333	0	0	0	0	3	2.33333	0	0.333333	2.66667	0.333333	0	0	0	5.33333
d__Bacteria; k__norank; p__Firmicutes; c__Erysipelotrichia; o__Erysipelotrichales; f__Erysipelotrichaceae; g__Holdemania	0	0	0	4	0	0	0.5	0	0	0	0	0	0	0	0	1	0.333333	0	0	11	0	0	0	0	0	0	0	0	0	1.66667	0	0
d__Bacteria; k__norank; p__Firmicutes; c__Erysipelotrichia; o__Erysipelotrichales; f__Erysipelotrichaceae; g__Allobaculum	0	0.333333	0	0	0	0	0.5	0	0	0	0	0	0	0	1	0	0	3	0	0	0	0	13.6667	0	0	0	0	0	0	0	0	0
d__Bacteria; k__norank; p__Bacteroidetes; c__Bacteroidia; o__Bacteroidales; f__Porphyromonadaceae; g__Proteiniphilum	6	3.33333	0	0	3	0	0	0	0	0	0	0	0	0	0.333333	1.33333	2.33333	0	0	0	0.666667	0	0	0	0	0	0	0	0	0	0	1.33333
d__Bacteria; k__norank; p__Proteobacteria; c__Gammaproteobacteria; o__Legionellales; f__Legionellaceae; g__Legionella	0	0	0	0	0	0	0	0	0	0	0	0	0	0	0	0	5.66667	0	0	0	4.33333	0.333333	3.66667	0	0	0	0	0	0.333333	4	0	0
d__Bacteria; k__norank; p__Proteobacteria; c__Betaproteobacteria; o__Burkholderiales; f__Alcaligenaceae; g__Oligella	1	0.666667	0	0	2	0	2.5	0	0	0	0	0	0	0	0	11.3333	0.333333	0	0	0	0	0	0	0	0	0	0	0	0	0	0	0.333333
d__Bacteria; k__norank; p__Firmicutes; c__Clostridia; o__Clostridiales; f__Eubacteriaceae; g__Anaerofustis	0	0	0	0.333333	0	0	0	0	3	3.33333	2	1	0	0	0	3	0.666667	0	0.333333	0	0.333333	0	0	0	0.666667	0.333333	0.666667	0.666667	0	0	0	1.33333
d__Bacteria; k__norank; p__Actinobacteria; c__Actinobacteria; o__Micrococcales; f__Micrococcaceae; g__Yaniella	0.666667	3.33333	0	0	0.333333	0	1	0	0	0	0	0	0	0	0	2.33333	4.33333	0.333333	0	0	2	0	0	0	0	0	0	0	0	0	0	3
d__Bacteria; k__norank; p__Proteobacteria; c__Alphaproteobacteria; o__Rhodospirillales; f__Acetobacteraceae; g__Roseomonas	0.333333	0	0	0	0	0	7.5	0	0	0	0	0	0	0	0	0	0	0	0	0	0	0	9	0	0	0	0	0	0	0.333333	0	0
d__Bacteria; k__norank; p__Firmicutes; c__Negativicutes; o__Selenomonadales; f__Veillonellaceae; g__Negativicoccus	0.333333	0	0	3.33333	0	0	0	0	0	0	0	0	0	0	0	0.333333	0	0	0	1.66667	0	0	9.33333	0	0	0	0	0	0	0	0	2
d__Bacteria; k__norank; p__Bacteroidetes; c__Cytophagia; o__Cytophagales; f__Cytophagaceae; g__norank_f__Cytophagaceae	0	0	0	0	0	0	0	0	0	0	0	0	0	0	0	0	0	0	0	0	17	0	0	0	0	0	0	0	0	0	0	0
d__Bacteria; k__norank; p__Firmicutes; c__Clostridia; o__Clostridiales; f__Ruminococcaceae; g__Ruminococcaceae_UCG-001	0	0	0	0	0	0	0	1.33333	0	0	0.333333	0	0	0	0	0	0	0	0	0	0	0	7.33333	2	4	0.666667	1	0	0	0.333333	0	0
d__Bacteria; k__norank; p__Bacteroidetes; c__Sphingobacteriia; o__Sphingobacteriales; f__Chitinophagaceae; g__Taibaiella	6.66667	1.33333	0	0	1	0	0	0	0	0	0	0	0	0.666667	5.33333	0	0.666667	0	0	0	0.666667	0	0	0	0	0	0	0	0	0.333333	0	0
d__Bacteria; k__norank; p__Firmicutes; c__Clostridia; o__Clostridiales; f__Lachnospiraceae; g__Butyrivibrio	0.333333	0	0	0	0	0	0	2	1.33333	1	1	0.666667	0	0	0	2.33333	0	0	0	0	0	0	0	0.333333	1	2	3	1	0	0	0	0.666667
d__Bacteria; k__norank; p__Actinobacteria; c__Actinobacteria; o__Propionibacteriales; f__Propionibacteriaceae; g__Propioniciclava	0.666667	0.333333	0	0	0.333333	0	0	0	0	0	0	0	0.333333	0.666667	3.66667	0	2	0	0	0	0	0	0	0	0	0	0	0	0.333333	0.666667	7	0.666667
d__Bacteria; k__norank; p__Firmicutes; c__Negativicutes; o__Selenomonadales; f__norank_o__Selenomonadales; g__norank_o__Selenomonadales	0	0	0	0	0	0	0	0	0	0	0	0.333333	0	0	0	1	0.333333	0	0	0	0	0	0	0	0.333333	0	4.66667	0.333333	0	0.333333	0	9
d__Bacteria; k__norank; p__Firmicutes; c__Clostridia; o__Clostridiales; f__Lachnospiraceae; g__[Eubacterium]_eligens_group	2	1.33333	0	0	0.333333	0.333333	1	0	0.333333	0	0	0	0	0.666667	0	0	0.333333	0.333333	0	0	0	0	4	0.333333	1	0.333333	2.66667	0	0	0.333333	0	0.666667
d__Bacteria; k__norank; p__Firmicutes; c__Clostridia; o__Clostridiales; f__Ruminococcaceae; g__Caproiciproducens	0	0	0	0	0.333333	0	0	2.33333	1.33333	0	0.333333	0.666667	0	0.333333	0	1	2.33333	0	0	0.666667	0	0	0	0.333333	2.33333	0.333333	1	2	0	0	0	0.333333
d__Bacteria; k__norank; p__Firmicutes; c__Clostridia; o__Clostridiales; f__Lachnospiraceae; g__[Acetivibrio]_ethanolgignens_group	0	0	0	0	0	0	0	1	0.666667	0.333333	1	1.66667	0	0	0	0	0	0.333333	0.333333	0	0	0	0	1.66667	0.666667	0	3	4.66667	0	0	0	0.333333
d__Bacteria; k__norank; p__Proteobacteria; c__Gammaproteobacteria; o__Xanthomonadales; f__Xanthomonadaceae; g__unclassified_f__Xanthomonadaceae	0.666667	0	0	0	0	0	0	0	0	0	0	0	0.333333	0.666667	6.66667	0	0.666667	0	0	0	0	0	0	0	0	0	0	0	1.33333	0.333333	3	2
d__Bacteria; k__norank; p__Firmicutes; c__Clostridia; o__Clostridiales; f__Christensenellaceae; g__unclassified_f__Christensenellaceae	1	0	0	0	0	0	0	0	2.66667	3	0.666667	0.333333	0	0	0.666667	0	0	0	0	1	0.333333	0	0	0.666667	3	1	0.666667	0.666667	0	0	0	0
d__Bacteria; k__norank; p__Firmicutes; c__Clostridia; o__Clostridiales; f__Lachnospiraceae; g__Lachnospiraceae_UCG-002	0.666667	0	0	0	0	0	0.5	1	1	0.333333	1.33333	1.33333	0	0	0	0	0.333333	0	0	0	0	0	0.666667	1.33333	1	1	0.666667	4.33333	0	0	0	0
d__Bacteria; k__norank; p__Firmicutes; c__Clostridia; o__Clostridiales; f__Lachnospiraceae; g__Howardella	0.666667	0	0	0.333333	0	0	0	0	0	0	0	0	0	0	0.666667	1	1	0	0	7.66667	0	0	0	0	0	0	0	0.333333	0	2.66667	0	1
d__Bacteria; k__norank; p__Actinobacteria; c__Actinobacteria; o__Micrococcales; f__Micrococcaceae; g__Paeniglutamicibacter	1.33333	0	0	0	0	0	5.5	0	0	0	0	0	0.333333	0	0	6.66667	0	0	0	0	0	0	0	0	0	0	0	0	0	1.33333	0	0
d__Bacteria; k__norank; p__Firmicutes; c__Negativicutes; o__Selenomonadales; f__Veillonellaceae; g__Mitsuokella	0	0	0	2.33333	1	0	1	0.333333	0	0	0	0	0	0.666667	0.333333	0	2.33333	0	0	0	1	0	0	0	0.333333	0	0	0.333333	0.333333	1.66667	3.33333	0
d__Bacteria; k__norank; p__Actinobacteria; c__Actinobacteria; o__Propionibacteriales; f__Propionibacteriaceae; g__Tessaracoccus	0.666667	0	0	0	0.666667	0	0	0	0	0	0	0	0.333333	0	2.33333	0.333333	1.33333	0	0	0	0	0	0	0	0	0	0	0	1	1	7	0.333333
d__Bacteria; k__norank; p__Proteobacteria; c__Gammaproteobacteria; o__Xanthomonadales; f__Xanthomonadaceae; g__Arenimonas	0.333333	0	0	0	0	0	0	0	0	0	0	0	1	2	1	0	0	0	0	0	0	0	4.66667	0	0	0	0	0	3	0.333333	2.33333	0
d__Bacteria; k__norank; p__Firmicutes; c__Clostridia; o__Clostridiales; f__Clostridiaceae_1; g__unclassified_f__Clostridiaceae_1	0	0	0	0	0	0	0	1.33333	2.33333	0.666667	0.333333	1.33333	0	0	0	0	0.333333	0	0	0	0	0	0	3	1.33333	0	3.33333	0.333333	0	0	0	0
d__Bacteria; k__norank; p__Proteobacteria; c__Gammaproteobacteria; o__Xanthomonadales; f__Xanthomonadaceae; g__Thermomonas	0	0.333333	0	0	0	0	0	0	0	0	0	0	0	0.333333	0	0	0.333333	0.333333	0	0	0	0	11.6667	0	0	0	0	0	0	0	0	1
d__Bacteria; k__norank; p__Firmicutes; c__Erysipelotrichia; o__Erysipelotrichales; f__Erysipelotrichaceae; g__Catenibacterium	0	0	0	0	0	0	9.5	0	0	0	0	0	0	0.333333	0.666667	0.333333	0	2.33333	0	0	0	0	0.333333	0	0	0	0	0	0	0.333333	0	0
d__Bacteria; k__norank; p__Firmicutes; c__Clostridia; o__Clostridiales; f__Ruminococcaceae; g__Ruminococcaceae_UCG-012	0	0	0	0	0	0	1	0	0	0	0.333333	0	0	0	0	0.333333	0	0	0	0	0	0	10	0	0	1	0	1	0	0	0	0
d__Bacteria; k__norank; p__Actinobacteria; c__Actinobacteria; o__Bifidobacteriales; f__Bifidobacteriaceae; g__Aeriscardovia	2	1	0	0	0	0	4	0	0	0	0	0	0	0.333333	0	1.66667	2.33333	0	0	0	0.333333	0	0	0	0	0	0	0	0.333333	0.666667	0.666667	0.333333
d__Bacteria; k__norank; p__Actinobacteria; c__Actinobacteria; o__Propionibacteriales; f__Nocardioidaceae; g__Nocardioides	0.666667	0.666667	0	0	0.666667	0	3.5	0	0	0	0	0	0	0	0	2	1.33333	0.333333	0	0	0	0	2.66667	0	0	0	0	0	0	0	1	0.666667
d__Bacteria; k__norank; p__Proteobacteria; c__Alphaproteobacteria; o__Rhizobiales; f__Methylobacteriaceae; g__Microvirga	1	0	0	0	0	0	11	0	0	0	0	0	0	0	1	0	0.333333	0	0	0	0	0	0	0	0	0	0	0	0	0	0	0
d__Bacteria; k__norank; p__Firmicutes; c__Clostridia; o__Clostridiales; f__Clostridiaceae_2; g__Alkaliphilus	0	1.66667	0	0	0	0	11	0	0	0	0	0	0	0	0	0	0.333333	0	0	0	0	0	0	0	0	0	0	0	0	0	0	0.333333
d__Bacteria; k__norank; p__Firmicutes; c__Erysipelotrichia; o__Erysipelotrichales; f__Erysipelotrichaceae; g__Faecalicoccus	0	0	0	0	0	0	9.5	0	0	0	0	0	0	0.333333	0	2.66667	0.333333	0	0	0.333333	0	0	0	0	0	0	0	0	0	0	0	0
d__Bacteria; k__norank; p__Proteobacteria; c__Alphaproteobacteria; o__Rhodospirillales; f__Acetobacteraceae; g__Acetobacter	0	0.333333	0	0	0	0	0	0	0	0	0	0	0	1	2	0	1	0	0	0	0	0	7	0	0	0	0	0	1.33333	0	0	0.333333
d__Bacteria; k__norank; p__Proteobacteria; c__Betaproteobacteria; o__Burkholderiales; f__Oxalobacteraceae; g__Duganella	0	0	0	0	0.333333	0	1	0	0	0	0	0	0	0	0	1	0	0	0	0	0	0	10.6667	0	0	0	0	0	0	0	0	0
d__Bacteria; k__norank; p__Proteobacteria; c__Alphaproteobacteria; o__Rhizobiales; f__Bradyrhizobiaceae; g__unclassified_f__Bradyrhizobiaceae	0	0	0	0	2	0.333333	0	0	0	0	0	0	0	0	0.333333	1.33333	2	1.66667	0	0	4.33333	0	0	0	0	0	0	0	0.333333	0.666667	0	0
d__Bacteria; k__norank; p__Lentisphaerae; c__Lentisphaeria; o__Victivallales; f__Victivallaceae; g__norank_f__Victivallaceae	0	0	0	0	0	0	0	0	0	0	0	0	0	0	0	1	0	0	0	0	0	0	0	3.33333	0.666667	0.333333	4	3	0	0	0	0.666667
d__Bacteria; k__norank; p__Bacteroidetes; c__Sphingobacteriia; o__Sphingobacteriales; f__Sphingobacteriaceae; g__Pedobacter	4.33333	0	0	0	0	0	1.5	0	0	0	0	0	0	0	0	0	5.66667	0	0	0	0.333333	0	0	0	0	0	0	0	0	0.666667	0	0.333333
d__Bacteria; k__norank; p__Actinobacteria; c__Actinobacteria; o__Frankiales; f__Sporichthyaceae; g__hgcI_clade	1	0	0	0	0	0	0	0	0	0	0	0	0	0	0	0	0	0.333333	0	0	0	0	11.3333	0	0	0	0	0	0	0	0	0
d__Bacteria; k__norank; p__Actinobacteria; c__Actinobacteria; o__Micrococcales; f__Microbacteriaceae; g__Zimmermannella	0	0	0	0	0	0	3	0	0	0	0	0	0	0	0	1	1.33333	0	0	0	0	0	0	0	0	0	0	0	0	1	0	6
d__Bacteria; k__norank; p__Proteobacteria; c__Gammaproteobacteria; o__Vibrionales; f__Vibrionaceae; g__Vibrio	0.333333	2.33333	0	0	0	0	4	0	0	0	0	0	0.333333	0	0	1.33333	0	0	0	0	1	0	2.66667	0	0	0	0	0	0	0	0	0.333333
d__Bacteria; k__norank; p__Cyanobacteria; c__Cyanobacteria; o__SubsectionIII; f__FamilyI_o__SubsectionIII; g__Microcoleus	0	0	0	0	0.333333	0.333333	0	0	0	0	0	0	0	0	0	0	0	0	0	0	0	0	11.3333	0	0	0	0	0	0	0	0	0
d__Bacteria; k__norank; p__Bacteroidetes; c__Bacteroidia; o__Bacteroidales; f__Porphyromonadaceae; g__Dysgonomonas	7.66667	1	0	0	0	0	0	0	0	0	0	0	0	0.333333	0	2.33333	0.333333	0	0	0	0	0	0	0	0	0	0	0	0	0	0	0.333333
d__Bacteria; k__norank; p__Actinobacteria; c__Actinobacteria; o__Coriobacteriales; f__Coriobacteriaceae; g__Eggerthella	0.666667	2.66667	0	4.66667	0	0	0	0	0	0	0	0	0	0.333333	0	0	0.333333	0	0	0	2	0	0	0	0	0	0	0	0	1	0	0
d__Bacteria; k__norank; p__Planctomycetes; c__Phycisphaerae; o__Phycisphaerales; f__Phycisphaeraceae; g__SM1A02	0	0	0	0	0	0	5	0	0	0	0	0	0	0	0	0	0	0	0	0	0	0	6.66667	0	0	0	0	0	0	0	0	0
d__Bacteria; k__norank; p__Firmicutes; c__Clostridia; o__Clostridiales; f__Peptostreptococcaceae; g__norank_f__Peptostreptococcaceae	0	0	0	0	0	0	0	0	0	0	0	0	0	1.33333	0.666667	0	0	0	0	0	0	0	0	0	0	0	0	0	1.33333	0.333333	7.66667	0
d__Bacteria; k__norank; p__Proteobacteria; c__Alphaproteobacteria; o__Rhizobiales; f__Brucellaceae; g__Brucella	0.333333	0	0	0	0	0	3	0	0	0	0	0	0.333333	0.666667	0	0	3	0.666667	0	0	3	0	0	0	0	0	0	0	0	0.333333	0	0
d__Bacteria; k__norank; p__Firmicutes; c__Clostridia; o__Clostridiales; f__Lachnospiraceae; g__Moryella	0	0	0	0	0	0	0	0	0	0	0	0	0	0	0	2.33333	0	0	0	0	0	0	0	0	0	0	0	0	0	0	0	8.66667
d__Bacteria; k__norank; p__Actinobacteria; c__Actinobacteria; o__Micrococcales; f__Intrasporangiaceae; g__Ornithinimicrobium	1.33333	0.333333	0	0	0	0	0	0	0	0	0	0	0.333333	0	0	2	2	0.333333	0	0	0.333333	0	0	0	0	0	0	0	0	0.333333	0	4
d__Bacteria; k__norank; p__Chloroflexi; c__Chloroflexia; o__Chloroflexales; f__FFCH7168; g__norank_f__FFCH7168	0	0	0	0	11	0	0	0	0	0	0	0	0	0	0	0	0	0	0	0	0	0	0	0	0	0	0	0	0	0	0	0
d__Bacteria; k__norank; p__Proteobacteria; c__Alphaproteobacteria; o__Caulobacterales; f__Caulobacteraceae; g__Caulobacter	0	0	0	0	0	0	2.5	0	0	0	0	0	0	0.666667	0.333333	0	0	2.66667	0	0	3	0	0	0	0	0	0	0	1.33333	0	0.333333	0
d__Bacteria; k__norank; p__Firmicutes; c__Clostridia; o__Clostridiales; f__Family_XII_o__Clostridiales; g__Guggenheimella	1	0.666667	0	0	1.66667	0	0	0	0	0	0	0	0	0	0	0.666667	5	0	0	0	0	0	0	0	0	0	0	0	0	0.666667	0	1
d__Bacteria; k__norank; p__Chlamydiae; c__Chlamydiae; o__Chlamydiales; f__Parachlamydiaceae; g__Neochlamydia	0	0	0	0	0	0	0	0	0	0	0	0	0	0	0	0	10.6667	0	0	0	0	0	0	0	0	0	0	0	0	0	0	0
d__Bacteria; k__norank; p__Firmicutes; c__Clostridia; o__Clostridiales; f__Lachnospiraceae; g__Tyzzerella_3	0	0	0	0	0	0	0	0.333333	0	0	0	0	0	0	0	0	0	0	0	0	0	0	0	6	0	0.333333	0	0	0	0	0	4
d__Bacteria; k__norank; p__Proteobacteria; c__Alphaproteobacteria; o__Rhodobacterales; f__Rhodobacteraceae; g__norank_f__Rhodobacteraceae	0.333333	0	0	0	0.333333	0	1.5	0	0	0	0	0	0	1.33333	0	0	2	0	0	0	0.333333	0	0	0	0	0	0	0	0	0	1.33333	3.33333
d__Bacteria; k__norank; p__Firmicutes; c__Bacilli; o__Lactobacillales; f__Carnobacteriaceae; g__Lacticigenium	0	0.666667	0	0	0	0	0	0	0	0	0	0	0.333333	0	0	1.66667	2.66667	0	0	0	0.333333	0	0	0	0	0	0	0	0	0.333333	0	4.33333
d__Bacteria; k__norank; p__Proteobacteria; c__Alphaproteobacteria; o__Rhizobiales; f__JG35-K1-AG5; g__norank_f__JG35-K1-AG5	0	0	0	0	0	0	0	0	0	0	0	0	0	0	0	0	0	0	0	0	0	0	10	0	0	0	0	0	0	0	0	0
d__Bacteria; k__norank; p__Proteobacteria; c__Deltaproteobacteria; o__Desulfovibrionales; f__Desulfomicrobiaceae; g__Desulfomicrobium	0	0	0	0	0	0	0	0	0	0	0	0	0.333333	1.33333	1.66667	0	0.333333	0	0	0	0	0	0	0	0	0	0	0	0.666667	0.333333	5.33333	0
d__Bacteria; k__norank; p__Actinobacteria; c__Actinobacteria; o__unclassified_c__Actinobacteria; f__unclassified_c__Actinobacteria; g__unclassified_c__Actinobacteria	0.666667	0	0	0	0	1.33333	0	0	0	0	0	0	0.333333	0.333333	0.333333	0	0	0	0	0	0	0.666667	4.33333	0	0	0	0	0	1.33333	0	0.333333	0
d__Bacteria; k__norank; p__Actinobacteria; c__Actinobacteria; o__Acidimicrobiales; f__Acidimicrobiaceae; g__CL500-29_marine_group	0	0	0	0	0.333333	0	0.5	0	0	0	0	0	0	0	0	0	0	0	0	0	0	0	8.66667	0	0	0	0	0	0	0	0	0
d__Bacteria; k__norank; p__Cyanobacteria; c__Cyanobacteria; o__SubsectionIII; f__FamilyI_o__SubsectionIII; g__unclassified_f__FamilyI_o__SubsectionIII	0	0	0	0	0	0	0	0	0	0	0	0	0	0	0	0	0	0	0	0	0	0	9.33333	0	0	0	0	0	0	0	0	0
d__Bacteria; k__norank; p__Actinobacteria; c__Actinobacteria; o__Propionibacteriales; f__Propionibacteriaceae; g__Aestuariimicrobium	0	0	0	0	0	0	0	0	0	0	0	0	0	0	0	0	0	0	0	0	0	0	0	0	0	0	0	0	0.333333	0.666667	8.33333	0
d__Bacteria; k__norank; p__Firmicutes; c__Clostridia; o__Clostridiales; f__Family_XIII; g__Mogibacterium	3.66667	0	0	0	1.33333	0	1.5	0	0	0	0	0	0	0	0	1	0.333333	0	0	0.333333	0.333333	0	0	0	0	0	0	0.333333	0	0	0	0.333333
d__Bacteria; k__norank; p__Cyanobacteria; c__Cyanobacteria; o__SubsectionIV; f__FamilyII_o__SubsectionIV; g__Calothrix	0	0.666667	0	0	0	0	0	0	0	0	0	0	0	0	0	8.33333	0	0	0	0	0	0	0	0	0	0	0	0	0	0	0	0
d__Bacteria; k__norank; p__Actinobacteria; c__Actinobacteria; o__Micrococcales; f__Cellulomonadaceae; g__Cellulomonas	0	0	0	0	0.333333	0	2	0	0	0	0	0	0	0	0	0	0.333333	0	0	0	0	0	6	0	0	0	0	0	0	0.333333	0	0
d__Bacteria; k__norank; p__Actinobacteria; c__Actinobacteria; o__Pseudonocardiales; f__Pseudonocardiaceae; g__Saccharopolyspora	0	0	0	0	2	0	0.5	0	0	0	0	0	0	0	0	0	0	0	0	0	0	0	6.33333	0	0	0	0	0	0	0	0	0
d__Bacteria; k__norank; p__Firmicutes; c__Bacilli; o__Bacillales; f__Staphylococcaceae; g__Aliicoccus	1.33333	3	0	0	0	0	0	0	0	0	0	0	0	0.666667	0	1	0	0	0	0	0.333333	0	0	0	0	0	0	0	0	1.66667	0.333333	0.333333
d__Bacteria; k__norank; p__Firmicutes; c__Clostridia; o__Clostridiales; f__Eubacteriaceae; g__Eubacterium	4.33333	0.666667	0	0	0.666667	0	1	0	0	0	0	0	0	0	0	0	2	0	0	0	0	0	0	0	0	0	0	0	0	0	0	0
d__Bacteria; k__norank; p__Proteobacteria; c__Gammaproteobacteria; o__Enterobacteriales; f__Enterobacteriaceae; g__Proteus	1	0	2.33333	0	0	0	1.5	0	0.333333	0	0	0	0	0	0	0	0	0.666667	0	0	0.333333	0	0	0	0	0	0	1	0	0	1.33333	0
d__Bacteria; k__norank; p__Proteobacteria; c__Betaproteobacteria; o__Burkholderiales; f__Burkholderiaceae; g__Polynucleobacter	1	0.333333	0	0	1.66667	0.333333	2.5	0	0	0	0	0	0	0.333333	0	0.666667	0	0.333333	0	0	0.333333	0	1	0	0	0	0	0	0	0	0	0
d__Bacteria; k__norank; p__Bacteroidetes; c__Bacteroidia; o__Bacteroidales; f__Prevotellaceae; g__norank_f__Prevotellaceae	0	0	0	0	0	0.333333	0	0	0	0	0	0	0	0	0	0	0	0.666667	6	1	0	0	0	0	0	0	0	0	0	0	0	0.333333
d__Bacteria; k__norank; p__Firmicutes; c__Bacilli; o__Bacillales; f__Bacillaceae; g__Oceanobacillus	0.666667	0	0	0	0.666667	0	0	0	0	0	0	0	0	0	0	1.66667	0.333333	1	0	0	0	0	1.33333	0	0	0	0	0	0	1.33333	0	1.33333
d__Bacteria; k__norank; p__Cyanobacteria; c__Cyanobacteria; o__SubsectionII; f__FamilyII_o__SubsectionII; g__Chroococcidiopsis	2.33333	0	0	0	0	0	5	0	0	0	0	0	0	0	0	0	0.666667	0	0	0	0	0	0	0	0	0	0	0	0	0	0	0
d__Bacteria; k__norank; p__Firmicutes; c__Negativicutes; o__Selenomonadales; f__Veillonellaceae; g__unclassified_f__Veillonellaceae	0	0	0	0	0	0	0	0	0	0	0	0	0	0	0.333333	2	0	0	0	2	0	0	0	0	0	0	0	0	0	1.66667	0.666667	1.33333
d__Bacteria; k__norank; p__Proteobacteria; c__Gammaproteobacteria; o__Xanthomonadales; f__Xanthomonadaceae; g__Luteimonas	1	0.333333	0	0	0.666667	0	0	0	0	0	0	0	0	1.66667	1.66667	0.666667	0.333333	0	0	0	0.333333	0	0	0	0	0	0	0	0.333333	0	0	1
d__Bacteria; k__norank; p__Proteobacteria; c__Alphaproteobacteria; o__Rhodobacterales; f__Rhodobacteraceae; g__Haematobacter	0.333333	0	0	0	0	0	0	0	0	0	0	0	0	0	0	0	0	0	0	0	0	0	1.33333	0	0	0	0	0	0	0	0	6.33333
d__Bacteria; k__norank; p__Proteobacteria; c__Betaproteobacteria; o__Hydrogenophilales; f__Hydrogenophilaceae; g__Thiobacillus	0	0	0	0	2.66667	0	0	0	0	0	0	0	0	0	0	0	0	0.333333	0	0	0	0	4.66667	0	0	0	0	0	0	0	0	0
d__Bacteria; k__norank; p__Cyanobacteria; c__Cyanobacteria; o__SubsectionI; f__FamilyI_o__SubsectionI; g__Microcystis	0	0	0	0	1.33333	0	0	0	0	0	0	0	0	0	0	0	0	0	0	0	0	0	6	0	0	0	0	0	0	0.333333	0	0
d__Bacteria; k__norank; p__Bacteroidetes; c__Flavobacteriia; o__Flavobacteriales; f__Flavobacteriaceae; g__Salinimicrobium	0	0	0	0	0	0	5.5	0	0	0	0	0	0	0	0	0	0	0	0	0	0.666667	0	0	0	0	0	0	0	0	0	0	1.33333
d__Bacteria; k__norank; p__Proteobacteria; c__Gammaproteobacteria; o__Enterobacteriales; f__Enterobacteriaceae; g__Providencia	1	1	0.333333	0	0.666667	0	0	0	0	0	0.333333	0	0	1	0	0.333333	1.66667	0	0	0	0	0	0	0	0	0	0	0	0.333333	0	0	0.666667
d__Bacteria; k__norank; p__Acidobacteria; c__Acidobacteria; o__Blastocatellales; f__Blastocatellaceae__Subgroup_4_; g__Aridibacter	0	0	0	0	0	0	7	0	0	0	0	0	0	0	0	0	0	0	0	0	0.333333	0	0	0	0	0	0	0	0	0	0	0
d__Bacteria; k__norank; p__Bacteroidetes; c__Flavobacteriia; o__Flavobacteriales; f__Flavobacteriaceae; g__Elizabethkingia	0	0	0	0	0	0	3	0	0	0	0	0	0	0	0	1	0	0.333333	0	0	0	0	2.66667	0	0	0	0	0	0	0	0	0.333333
d__Bacteria; k__norank; p__Proteobacteria; c__Alphaproteobacteria; o__Rhizobiales; f__Hyphomicrobiaceae; g__Pedomicrobium	0	0.666667	0	0	0	0	6.5	0	0	0	0	0	0	0	0	0	0	0	0	0	0	0	0	0	0	0	0	0	0	0	0	0
d__Bacteria; k__norank; p__Proteobacteria; c__Alphaproteobacteria; o__Rhizobiales; f__Hyphomicrobiaceae; g__Hyphomicrobium	2	0.333333	0	0	2	0	2	0	0	0	0	0	0	0	0	0.333333	0.333333	0	0	0	0	0	0	0	0	0	0	0	0	0	0	0
d__Bacteria; k__norank; p__Firmicutes; c__Clostridia; o__Clostridiales; f__Christensenellaceae; g__Christensenella	3.66667	0	0	0.666667	0	0	0	0	0	0	0	0.333333	0	0	1.33333	0	0.333333	0	0	0	0	0	0	0	0	0.333333	0	0	0.333333	0	0	0
d__Bacteria; k__norank; p__Proteobacteria; c__Alphaproteobacteria; o__Rhodobacterales; f__Rhodobacteraceae; g__Rubellimicrobium	0.666667	0.333333	0	0	0	0	0	0	0	0	0	0	0	0	0	2	1.33333	0	0	0	0	0	2.33333	0	0	0	0	0	0	0	0.333333	0
d__Bacteria; k__norank; p__Actinobacteria; c__Actinobacteria; o__Micrococcales; f__Bogoriellaceae; g__Georgenia	2.66667	2.66667	0	0	0	0	0	0	0	0	0	0	0.333333	0	0	1	0	0	0	0	0	0	0	0	0	0	0	0	0	0	0	0.333333
d__Bacteria; k__norank; p__Firmicutes; c__Clostridia; o__Clostridiales; f__Lachnospiraceae; g__Lachnoanaerobaculum	0	0	0	0	0	0	0	0	0	0	0	0	0.333333	1.66667	1	0	0	0	0	0	0	0	0	0	0	0	0	0	1	1.33333	1.66667	0
d__Bacteria; k__norank; p__Planctomycetes; c__Planctomycetacia; o__Planctomycetales; f__Planctomycetaceae; g__norank_f__Planctomycetaceae	0.666667	2	0	0	2.66667	0	0	0	0	0	0	0	0	0	0	0	1.66667	0	0	0	0	0	0	0	0	0	0	0	0	0	0	0
d__Bacteria; k__norank; p__Bacteroidetes; c__Cytophagia; o__Cytophagales; f__Cytophagaceae; g__Leadbetterella	0.666667	0	0	0	0	0	4	0	0	0	0	0	0	0	0.333333	1	0	0	0	0	0.666667	0	0	0	0	0	0	0	0	0	0	0
d__Bacteria; k__norank; p__Cyanobacteria; c__Cyanobacteria; o__Obscuribacterales; f__norank_o__Obscuribacterales; g__norank_o__Obscuribacterales	0	0	0	0	0	0	0	0	0	0	0	0	0	0	0	0	0	1	0	0	0.333333	0	5.33333	0	0	0	0	0	0	0	0	0
d__Bacteria; k__norank; p__Tenericutes; c__Mollicutes; o__unclassified_c__Mollicutes; f__unclassified_c__Mollicutes; g__unclassified_c__Mollicutes	0	0	0	0	0	0	0	0.333333	1.66667	0.333333	0.333333	0.333333	0	0.333333	0	0	0	0	0	0	0	0	1	0.333333	0	0	0	0	0	0.333333	0	1.66667
d__Bacteria; k__norank; p__Firmicutes; c__Bacilli; o__Bacillales; f__Bacillaceae; g__Anoxybacillus	0	0	0	0	0	0	2.5	0	0	0	0	0	0	0	0	2.33333	0.333333	0	0	0	0	0	0	0	0	0	0	0	0	0	0	1.33333
d__Bacteria; k__norank; p__Planctomycetes; c__Planctomycetacia; o__Planctomycetales; f__Planctomycetaceae; g__Pirellula	3.33333	0	0	0	0	0	2.5	0	0	0	0	0	0	0	0	0	0.333333	0	0	0	0	0	0	0	0	0	0	0	0	0.333333	0	0
d__Bacteria; k__norank; p__Proteobacteria; c__Alphaproteobacteria; o__Rhodospirillales; f__Rhodospirillales_Incertae_Sedis; g__Reyranella	0	1.33333	0	0	0	0	0	0	0	0	0	0	0	0	0.333333	0	0.666667	0	0	0	1.66667	0	0	0	0	0	0	0	0.333333	1.66667	0.333333	0
d__Bacteria; k__norank; p__Firmicutes; c__Bacilli; o__Lactobacillales; f__Enterococcaceae; g__Bavariicoccus	0	0	0	0	0	0	0	0	0	0	0	0	0	0	0.333333	0	1.33333	0	0	0	0	0	0	0	0	0	0	0	0.333333	1.33333	1.33333	1.66667
d__Bacteria; k__norank; p__Acidobacteria; c__Acidobacteria; o__Blastocatellales; f__Blastocatellaceae__Subgroup_4_; g__norank_f__Blastocatellaceae__Subgroup_4_	0	0	0	0	0	0	6	0	0	0	0	0	0	0	0.333333	0	0	0	0	0	0	0	0	0	0	0	0	0	0	0	0	0
d__Bacteria; k__norank; p__Bacteroidetes; c__Bacteroidia; o__Bacteroidales; f__Porphyromonadaceae; g__Barnesiella	0	0.666667	0	1	0	0	0	0	0	0	0	0	0	0	0	1.33333	0	0	0	0.333333	0.333333	0	0	0.333333	0	0	1	1.33333	0	0	0	0
d__Bacteria; k__norank; p__Tenericutes; c__Mollicutes; o__T2WK15B57; f__norank_o__T2WK15B57; g__norank_o__T2WK15B57	0	0	0	0	0	0	0	1	0	0.666667	1	0.333333	0	0	0	0	0	0	0	0	0	0	0	0.666667	0	0.666667	1.33333	0.666667	0	0	0	0
d__Bacteria; k__norank; p__Proteobacteria; c__Betaproteobacteria; o__Rhodocyclales; f__Rhodocyclaceae; g__Thauera	0	0	0	0	5.33333	0	0	0	0	0	0	0	0.333333	0.333333	0	0.333333	0	0	0	0	0	0	0	0	0	0	0	0	0	0	0	0
d__Bacteria; k__norank; p__SBR1093; c__norank_p__SBR1093; o__norank_p__SBR1093; f__norank_p__SBR1093; g__norank_p__SBR1093	0	0.666667	0	0	0	0	5.5	0	0	0	0	0	0	0	0	0	0	0	0	0	0	0	0	0	0	0	0	0	0	0	0	0
d__Bacteria; k__norank; p__Actinobacteria; c__Actinobacteria; o__Coriobacteriales; f__Coriobacteriaceae; g__Paraeggerthella	0	0	0	1	0	0	0	0.333333	0.666667	0	0	0	0	0	0	0	0	0	3.33333	0	0.666667	0	0	0	0	0	0	0	0	0	0	0
d__Bacteria; k__norank; p__Bacteroidetes; c__Sphingobacteriia; o__Sphingobacteriales; f__Lentimicrobiaceae; g__Lentimicrobium	0	1.33333	0	0	4.66667	0	0	0	0	0	0	0	0	0	0	0	0	0	0	0	0	0	0	0	0	0	0	0	0	0	0	0
d__Bacteria; k__norank; p__Firmicutes; c__Clostridia; o__Clostridiales; f__Ruminococcaceae; g__Ruminiclostridium_1	0	0	0	0	0	0	0	1	0	0	3.33333	1	0	0	0	0	0	0	0	0	0	0	0	0	0.333333	0	0	0	0	0	0	0
d__Bacteria; k__norank; p__Armatimonadetes; c__Fimbriimonadia; o__Fimbriimonadales; f__Fimbriimonadaceae; g__norank_f__Fimbriimonadaceae	0.666667	0	0	0	1	0	0	0	0	0	0	0	0	0	1	0	1.33333	0	0	0	1	0	0	0	0	0	0	0	0	0.666667	0	0
d__Bacteria; k__norank; p__Proteobacteria; c__Alphaproteobacteria; o__Rhodospirillales; f__Rhodospirillaceae; g__Ferrovibrio	0	0	0	0	0	0	0	0	0	0	0	0	0	0	0	0	0.333333	0	0	0	4.33333	0	0	0	0	0	0	0	0.333333	0.666667	0	0
d__Bacteria; k__norank; p__Lentisphaerae; c__Lentisphaeria; o__Victivallales; f__Victivallaceae; g__Victivallis	0.666667	0	0	0	0	0	0	0	0	0	0	0	0	0	0	0	0	0	0	0	0	0	0	1	0	0	0.333333	2.66667	0	0	1	0
d__Bacteria; k__norank; p__Actinobacteria; c__Actinobacteria; o__Actinomycetales; f__Actinomycetaceae; g__norank_f__Actinomycetaceae	1.33333	2	0	0	0	0	0	0	0	0	0	0	0	0	0	0	1.33333	0	0	0	0	0	0	0	0	0	0	0	0	0.333333	0	0.666667
d__Bacteria; k__norank; p__Firmicutes; c__Clostridia; o__Clostridiales; f__Lachnospiraceae; g__Lachnospiraceae_NK3A20_group	0	0	0	0	1	0	0	0	0	0	0	0	0	0	0	0	0	0	0	0	0	0	1.33333	0	0	0	0	0	0	1.66667	1.33333	0
d__Bacteria; k__norank; p__Proteobacteria; c__Alphaproteobacteria; o__Rhodospirillales; f__Rhodospirillaceae; g__unclassified_f__Rhodospirillaceae	0	0	0	0	0	0	0	0	0	0	0	0	0	0	0	1.66667	0	0	0	0	0	0	0	0	1	0	0	0.333333	0	0	1	1.33333
d__Bacteria; k__norank; p__Bacteroidetes; c__Bacteroidia; o__Bacteroidales; f__Porphyromonadaceae; g__Macellibacteroides	2	0	0	0	0	0	0	0	0	0	0	0	0	1.33333	0	0.333333	0.666667	0	0	0	0	0	0	0	0	0	0	0	0	0	1	0
d__Bacteria; k__norank; p__FBP; c__norank_p__FBP; o__norank_p__FBP; f__norank_p__FBP; g__norank_p__FBP	0	0	0	0	0	0	4	0	0	0	0	0	0	0	0	1.33333	0	0	0	0	0	0	0	0	0	0	0	0	0	0	0	0
d__Bacteria; k__norank; p__Actinobacteria; c__Actinobacteria; o__Propionibacteriales; f__Propionibacteriaceae; g__Luteococcus	0.333333	0.666667	0	0	0	0	0	0	0	0	0	0	0	0	0	0	0.666667	0.333333	0	0	0	0	1.33333	0	0	0	0	0	0	1.66667	0.333333	0
d__Bacteria; k__norank; p__Proteobacteria; c__Betaproteobacteria; o__Nitrosomonadales; f__Nitrosomonadaceae; g__Nitrosomonas	0	0	0	0	0	0	0	0	0	0	0	0	0	0	0	0	0	0	0	0	0	0	5.33333	0	0	0	0	0	0	0	0	0
d__Bacteria; k__norank; p__Proteobacteria; c__Gammaproteobacteria; o__Xanthomonadales; f__Xanthomonadaceae; g__Lysobacter	0	1	0	0	0	0	1	0	0	0	0	0	0	0	0	0	0.666667	0	0	0	0	0	0	0	0	0	0	0	0.333333	1	0	1.33333
d__Bacteria; k__norank; p__Actinobacteria; c__Actinobacteria; o__Frankiales; f__norank_o__Frankiales; g__norank_o__Frankiales	0	0	0	0	0	0	0.5	0	0	0	0	0	0	0	0	0	0.333333	0	0	0	0	0	3.66667	0	0	0	0	0	0	0.333333	0	0.333333
d__Bacteria; k__norank; p__Firmicutes; c__Clostridia; o__Clostridiales; f__Clostridiaceae_1; g__norank_f__Clostridiaceae_1	0	0	0	0	0	0	0	0	0	0	0	0	0	0	0	0	3	0	0	0	1	0	0	0	0	0	0	0	0	0.666667	0	0.333333
d__Bacteria; k__norank; p__Proteobacteria; c__Alphaproteobacteria; o__Rhodospirillales; f__Acetobacteraceae; g__Craurococcus	0	0	0	0	0	0	0	0	0	0	0	0	0	0	0	5	0	0	0	0	0	0	0	0	0	0	0	0	0	0	0	0
d__Bacteria; k__norank; p__Firmicutes; c__Bacilli; o__Bacillales; f__Planococcaceae; g__Bhargavaea	0.333333	0.333333	0	0	0	0	0	0	0	0	0	0	0	0	0	1.33333	1.66667	0.666667	0	0	0.666667	0	0	0	0	0	0	0	0	0	0	0
d__Bacteria; k__norank; p__Nitrospirae; c__Nitrospira; o__norank_c__Nitrospira; f__norank_c__Nitrospira; g__Nitrospira	0	0	0	0	0	0	2	0	0	0	0	0	0	0	0	0	0.333333	0	0	0	0	0	2.66667	0	0	0	0	0	0	0	0	0
d__Bacteria; k__norank; p__Planctomycetes; c__vadinHA49; o__norank_c__vadinHA49; f__norank_c__vadinHA49; g__norank_c__vadinHA49	0	0	0	0	4.33333	0	0	0	0	0	0	0	0	0	0	0	0	0	0	0	0	0	0	0	0	0	0	0	0	0.333333	0.333333	0
d__Bacteria; k__norank; p__Chloroflexi; c__Chloroflexia; o__Chloroflexales; f__Chloroflexaceae; g__Chloronema	0.333333	0	0	0	0	0	4.5	0	0	0	0	0	0	0	0	0	0	0	0	0	0	0	0	0	0	0	0	0	0	0	0	0
d__Bacteria; k__norank; p__Acidobacteria; c__Acidobacteria; o__Solibacterales; f__Solibacteraceae__Subgroup_3_; g__Candidatus_Solibacter	0	0	0	0	3.66667	0	0	0	0	0	0	0	0	0	0.333333	0	0	0.666667	0	0	0	0	0	0	0	0	0	0	0	0	0	0
d__Bacteria; k__norank; p__Actinobacteria; c__Actinobacteria; o__Acidimicrobiales; f__Iamiaceae; g__Iamia	0.333333	0	0	0	0	0	1	0	0	0	0	0	0	0	0	0	0	0	0	0	0	0	3.33333	0	0	0	0	0	0	0	0	0
d__Bacteria; k__norank; p__Acidobacteria; c__Acidobacteria; o__Solibacterales; f__Solibacteraceae__Subgroup_3_; g__Bryobacter	0	0	0	0	0	0	2	0	0	0	0	0	0	0	0	0	0	1.66667	0	0	0.666667	0	0	0	0	0	0	0	0	0	0.333333	0
d__Bacteria; k__norank; p__Firmicutes; c__Negativicutes; o__Selenomonadales; f__Veillonellaceae; g__Selenomonas	0.333333	0	0	0	0	0	0	0	0	0	0	0	0	0.333333	0.333333	0	1.66667	0	0	0	0	0	0	0	0	0	0	0	1	0.333333	0	0.666667
d__Bacteria; k__norank; p__Firmicutes; c__Bacilli; o__Bacillales; f__Bacillaceae; g__unclassified_f__Bacillaceae	0.333333	1.66667	0	0	0	0	0	0	0	0	0	0	0.333333	0	0	0	1	0	0	0	0.666667	0	0	0	0	0	0	0	0	0	0	0.666667
d__Bacteria; k__norank; p__Bacteroidetes; c__Flavobacteriia; o__Flavobacteriales; f__Flavobacteriaceae; g__Tenacibaculum	0	2.33333	0	0	0	0	0	0	0	0	0	0	0	0	0	0	0	0	0	0	0	0	2	0	0	0	0	0	0	0	0	0
d__Bacteria; k__norank; p__Proteobacteria; c__Gammaproteobacteria; o__Alteromonadales; f__Pseudoalteromonadaceae; g__Pseudoalteromonas	0	1.33333	0	0	0	0	0	0	0	0	0	0	0	0	0	0	0	0.333333	0	0	0	0	0	0	0	0	0	0	0	0.333333	0	2.33333
d__Bacteria; k__norank; p__Proteobacteria; c__Alphaproteobacteria; o__Rhizobiales; f__MNG7; g__norank_f__MNG7	0.333333	0	0	0	0	0	4	0	0	0	0	0	0	0	0	0	0	0	0	0	0	0	0	0	0	0	0	0	0	0	0	0
d__Bacteria; k__norank; p__Proteobacteria; c__Gammaproteobacteria; o__Enterobacteriales; f__Enterobacteriaceae; g__Pantoea	0	1	0	0	0	0	1	0	0	0	0.333333	0	0	0.333333	0	0	0	0	0	0	0	0	0	0.333333	0	0	0	0	0.333333	0	0	1
d__Bacteria; k__norank; p__Proteobacteria; c__Alphaproteobacteria; o__Rhodospirillales; f__Rhodospirillales_Incertae_Sedis; g__Candidatus_Alysiosphaera	0	0.333333	0	0	2	0	2	0	0	0	0	0	0	0	0	0	0	0	0	0	0	0	0	0	0	0	0	0	0	0	0	0
d__Bacteria; k__norank; p__Proteobacteria; c__Betaproteobacteria; o__Burkholderiales; f__Alcaligenaceae; g__unclassified_f__Alcaligenaceae	0.666667	1	0	0	0	0	0	0	0	0	0	0	0	0	0	1.66667	0	0	0	0	0.666667	0	0	0	0	0	0	0	0	0	0	0.333333
d__Bacteria; k__norank; p__Proteobacteria; c__Gammaproteobacteria; o__Alteromonadales; f__Alteromonadaceae; g__Alishewanella	0	0	0	0	0	0	0	0	0	0	0	0	0	0	0	0	0	0	0	0	0.333333	0	3.66667	0	0	0	0	0	0	0	0	0.333333
d__Bacteria; k__norank; p__Actinobacteria; c__Actinobacteria; o__Micrococcales; f__Intrasporangiaceae; g__Ornithinicoccus	0.666667	0	0	0	0	0	0	0	0	0	0	0	0	0.666667	1	0.666667	0.333333	0	0	0	0	0	0	0	0	0	0	0	0	0.333333	0	0.666667
d__Bacteria; k__norank; p__Proteobacteria; c__Deltaproteobacteria; o__Myxococcales; f__Haliangiaceae; g__Haliangium	0	0	0	0	0	0	0	0	0	0	0	0	0	0	0	0	0	0	0	0	0	0	4	0	0	0	0	0	0	0	0	0
d__Bacteria; k__norank; p__BJ-169; c__norank_p__BJ-169; o__norank_p__BJ-169; f__norank_p__BJ-169; g__norank_p__BJ-169	0	0	0	0	0	0	0	0	0	0	0	0	0	0	0	0	0	0	0	0	0	0	4	0	0	0	0	0	0	0	0	0
d__Bacteria; k__norank; p__Firmicutes; c__Bacilli; o__Lactobacillales; f__Carnobacteriaceae; g__Alkalibacterium	0	0.333333	0	0	0	0	0	0	0	0	0	0	0	0	0	0	1.33333	0	0	0	0	0	0	0	0	0	0	0	0	0.666667	0	1.66667
d__Bacteria; k__norank; p__Proteobacteria; c__Betaproteobacteria; o__Burkholderiales; f__Burkholderiaceae; g__Cupriavidus	4	0	0	0	0	0	0	0	0	0	0	0	0	0	0	0	0	0	0	0	0	0	0	0	0	0	0	0	0	0	0	0
d__Bacteria; k__norank; p__Actinobacteria; c__Actinobacteria; o__Bifidobacteriales; f__Bifidobacteriaceae; g__Pseudoscardovia	0	0	0	0	0	0	0	0.333333	0	0	0	0.666667	0	2	0	0.666667	0	0	0	0	0	0	0	0	0	0	0	0	0.333333	0	0	0
d__Bacteria; k__norank; p__Firmicutes; c__Bacilli; o__Bacillales; f__Bacillaceae; g__Virgibacillus	2.33333	1.33333	0	0	0	0	0	0	0	0	0	0	0	0	0	0	0.333333	0	0	0	0	0	0	0	0	0	0	0	0	0	0	0
d__Bacteria; k__norank; p__Proteobacteria; c__Deltaproteobacteria; o__unclassified_c__Deltaproteobacteria; f__unclassified_c__Deltaproteobacteria; g__unclassified_c__Deltaproteobacteria	0	0	0	0	0	0	3	0	0	0	0	0	0	0	0	0	0	0	0	0	0	0	0	0	0	0	0	0	0	0	0	1
d__Bacteria; k__norank; p__Proteobacteria; c__Deltaproteobacteria; o__Desulfuromonadales; f__Geobacteraceae; g__Geobacter	0	0	0	0	0	0	0	0	0	0	0	0	0	0	0	0	0	0	0	0	0	0	4	0	0	0	0	0	0	0	0	0
d__Bacteria; k__norank; p__Proteobacteria; c__Gammaproteobacteria; o__Enterobacteriales; f__Enterobacteriaceae; g__Morganella	1	2	0	0	0	0	0	0	0.333333	0	0	0	0	0	0	0	0	0.333333	0	0	0	0	0.333333	0	0	0	0	0	0	0	0	0
d__Bacteria; k__norank; p__Bacteroidetes; c__Flavobacteriia; o__Flavobacteriales; f__Flavobacteriaceae; g__Aequorivita	0.666667	0	0	0	0	0	0	0	0	0	0	0	0	0	0	0	0.333333	0	0	0	0	0	2	0	0	0	0	0	0	0	0	1
d__Bacteria; k__norank; p__Proteobacteria; c__Betaproteobacteria; o__Burkholderiales; f__Comamonadaceae; g__Pseudacidovorax	0.333333	0	0	0	0.333333	0	0	0	0	0	0	0	0	0	0.666667	0	1.33333	0	0	0	0.666667	0	0	0	0	0	0	0	0	0.666667	0	0
d__Bacteria; k__norank; p__Firmicutes; c__Clostridia; o__Clostridiales; f__Eubacteriaceae; g__Pseudoramibacter	0	0.666667	0	0	0	0	0	0	0	0	0.333333	0	0	0	0.666667	0	0.666667	0	0	0	0	0	0	0	0.333333	0	0	0	0.333333	0	0.333333	0.666667
d__Bacteria; k__norank; p__Proteobacteria; c__Gammaproteobacteria; o__Xanthomonadales; f__Solimonadaceae; g__norank_f__Solimonadaceae	0	0	0	0	0.333333	0.333333	0	0	0	0	0	0	0	0.333333	0.666667	0	0	0.666667	0	0	1	0	0	0	0	0	0	0	0.333333	0	0.333333	0
d__Bacteria; k__norank; p__Proteobacteria; c__Alphaproteobacteria; o__Rhodospirillales; f__Rhodospirillaceae; g__Skermanella	0.333333	0	0	0	0	0	0	0	0	0	0	0	0	0	0	0	2.33333	0	0	0	0	0	0	0	0	0	0	0	0	0	0.666667	0.333333
d__Bacteria; k__norank; p__Proteobacteria; c__Betaproteobacteria; o__Neisseriales; f__Neisseriaceae; g__Aquitalea	0	0	0	0	0	0	0	0	0	0	0	0	0	0	0	0	0	0	0	0	0	0	3.66667	0	0	0	0	0	0	0	0	0
d__Bacteria; k__norank; p__Actinobacteria; c__Actinobacteria; o__PeM15; f__norank_o__PeM15; g__norank_o__PeM15	0	0	0	0	0	0	0	0	0	0	0	0	0	0	0	0	0	0	0	0	0	0	3.66667	0	0	0	0	0	0	0	0	0
d__Bacteria; k__norank; p__Actinobacteria; c__Actinobacteria; o__Propionibacteriales; f__Nocardioidaceae; g__Kribbella	0	0	0	0	3.66667	0	0	0	0	0	0	0	0	0	0	0	0	0	0	0	0	0	0	0	0	0	0	0	0	0	0	0
d__Bacteria; k__norank; p__Acidobacteria; c__Acidobacteria; o__norank_c__Acidobacteria; f__norank_c__Acidobacteria; g__norank_c__Acidobacteria	0	0.666667	0	0	3	0	0	0	0	0	0	0	0	0	0	0	0	0	0	0	0	0	0	0	0	0	0	0	0	0	0	0
d__Bacteria; k__norank; p__Firmicutes; c__Bacilli; o__Lactobacillales; f__Carnobacteriaceae; g__Allofustis	0	0	0	0	0	0	0.5	0	0	0	0	0	0	0	0	1	0	0	0	0	0	0	0	0	0	0	0	0	0	0	0	2
d__Bacteria; k__norank; p__Proteobacteria; c__Betaproteobacteria; o__Burkholderiales; f__Burkholderiaceae; g__Limnobacter	0	0	0	0	0	0	1.5	0	0	0	0	0	0	0.333333	0	0.333333	0	0	0	0	0.333333	0	0	0	0	0	0	0	1	0	0	0
d__Bacteria; k__norank; p__Proteobacteria; c__Alphaproteobacteria; o__Rhizobiales; f__Rhizobiales_Incertae_Sedis; g__Phreatobacter	0	0	0	0	0	0	3.5	0	0	0	0	0	0	0	0	0	0	0	0	0	0	0	0	0	0	0	0	0	0	0	0	0
d__Bacteria; k__norank; p__Proteobacteria; c__Betaproteobacteria; o__Burkholderiales; f__Alcaligenaceae; g__norank_f__Alcaligenaceae	0	0	0	0	0	0	0	0	0	0	0	0	0	0	0	0	0	0	0	0	0	0	3.33333	0	0	0	0	0	0	0	0	0
d__Bacteria; k__norank; p__Bacteroidetes; c__Flavobacteriia; o__Flavobacteriales; f__Flavobacteriaceae; g__Apibacter	0	0	0	0	0	0	0	0	0	0	0	0	0	0	0	0	0	0	0	0	0	0	3	0	0	0	0	0	0	0	0	0.333333
d__Bacteria; k__norank; p__Proteobacteria; c__Gammaproteobacteria; o__Oceanospirillales; f__Oceanospirillaceae; g__Oceanobacter	2	0	0	0	0	0	0	0	0	0	0	0	0	0	0	1.33333	0	0	0	0	0	0	0	0	0	0	0	0	0	0	0	0
d__Bacteria; k__norank; p__Proteobacteria; c__Betaproteobacteria; o__Burkholderiales; f__Comamonadaceae; g__Albidiferax	2.66667	0	0	0	0	0	0	0	0	0	0	0	0	0.333333	0	0	0	0	0	0	0.333333	0	0	0	0	0	0	0	0	0	0	0
d__Bacteria; k__norank; p__Fusobacteria; c__Fusobacteriia; o__Fusobacteriales; f__Fusobacteriaceae; g__Cetobacterium	0.333333	0	0	0	0.333333	0	0	0	0	0	0	0	0	0	0	0	0	0	0	0	0	0	2.33333	0	0	0	0	0	0	0	0	0
d__Bacteria; k__norank; p__Chloroflexi; c__Thermomicrobia; o__AKYG1722; f__norank_o__AKYG1722; g__norank_o__AKYG1722	0	0	0	0	0	0	3	0	0	0	0	0	0	0	0	0	0	0	0	0	0	0	0	0	0	0	0	0	0	0	0	0
d__Bacteria; k__norank; p__Actinobacteria; c__Actinobacteria; o__Actinomycetales; f__Actinomycetaceae; g__Actinotignum	1	0	0	0	0	0	0	0	0	0	0	0	0.333333	0.333333	0	0	0	0	0	0	0	0	0	0	0	0	0	0	0	0	0	1.33333
d__Bacteria; k__norank; p__Chloroflexi; c__Ktedonobacteria; o__B12-WMSP1; f__norank_o__B12-WMSP1; g__norank_o__B12-WMSP1	0	0	0	0	0	0	0	0	0	0	0	0	0	0	0	0	0	0	0	0	0	0	3	0	0	0	0	0	0	0	0	0
d__Bacteria; k__norank; p__Firmicutes; c__Clostridia; o__Clostridiales; f__Lachnospiraceae; g__Lachnospiraceae_UCG-004	0	0	0	0	0	0	0	0	0	0	0	0	0	0	0	0	0	0	0	0	0	0	3	0	0	0	0	0	0	0	0	0
d__Bacteria; k__norank; p__Actinobacteria; c__Actinobacteria; o__Propionibacteriales; f__Nocardioidaceae; g__Marmoricola	0	0	0	0	0	0	2	0	0	0	0	0	0	0	0	0.333333	0.333333	0.333333	0	0	0	0	0	0	0	0	0	0	0	0	0	0
d__Bacteria; k__norank; p__Parcubacteria; c__norank_p__Parcubacteria; o__norank_p__Parcubacteria; f__norank_p__Parcubacteria; g__norank_p__Parcubacteria	0	0	0	0	3	0	0	0	0	0	0	0	0	0	0	0	0	0	0	0	0	0	0	0	0	0	0	0	0	0	0	0
d__Bacteria; k__norank; p__Proteobacteria; c__Alphaproteobacteria; o__Rhizobiales; f__A0839; g__norank_f__A0839	2.66667	0.333333	0	0	0	0	0	0	0	0	0	0	0	0	0	0	0	0	0	0	0	0	0	0	0	0	0	0	0	0	0	0
d__Bacteria; k__norank; p__Bacteroidetes; c__Sphingobacteriia; o__Sphingobacteriales; f__NS11-12_marine_group; g__norank_f__NS11-12_marine_group	2.33333	0	0	0	0	0	0	0	0	0	0	0	0	0	0	0	0.666667	0	0	0	0	0	0	0	0	0	0	0	0	0	0	0
d__Bacteria; k__norank; p__Proteobacteria; c__Gammaproteobacteria; o__Pseudomonadales; f__Moraxellaceae; g__Alkanindiges	0	0	0	0	0	0	0	0	0	0	0	0	0	0	0	1	2	0	0	0	0	0	0	0	0	0	0	0	0	0	0	0
d__Bacteria; k__norank; p__Proteobacteria; c__Alphaproteobacteria; o__Rhodospirillales; f__Acetobacteraceae; g__Roseococcus	0	0	0	0	0	0	3	0	0	0	0	0	0	0	0	0	0	0	0	0	0	0	0	0	0	0	0	0	0	0	0	0
d__Bacteria; k__norank; p__Planctomycetes; c__Planctomycetacia; o__Planctomycetales; f__Planctomycetaceae; g__Isosphaera	0	0	0	0	0	0	0	0	0	0	0	0	0	0	0	0	0	0	0	0	0	0	0	0	0	0	0	0	0	0	0	3
d__Bacteria; k__norank; p__Actinobacteria; c__Actinobacteria; o__Frankiales; f__Geodermatophilaceae; g__Blastococcus	0.333333	0	0	0	0.333333	0	0	0	0	0	0	0	0	0	0	0	0.333333	0	0	0	0	0	0	0	0	0	0	0	0	1	0	1
d__Bacteria; k__norank; p__Actinobacteria; c__Actinobacteria; o__Micrococcales; f__Micrococcales_Incertae_Sedis; g__Timonella	2.33333	0.333333	0	0	0	0	0	0	0	0	0	0	0	0	0	0	0	0	0	0	0	0	0	0	0	0	0	0	0	0	0	0
d__Bacteria; k__norank; p__Deinococcus-Thermus; c__Deinococci; o__Thermales; f__Thermaceae; g__Meiothermus	0	0	0	0	0	0	0	0	0	0	0	0	0	0	0	0	0	0	0	0	0	0	2.66667	0	0	0	0	0	0	0	0	0
d__Bacteria; k__norank; p__Proteobacteria; c__Betaproteobacteria; o__Burkholderiales; f__Comamonadaceae; g__Alicycliphilus	0	1.33333	0	0	0	0	1	0	0	0	0	0	0	0	0	0	0	0	0	0	0.333333	0	0	0	0	0	0	0	0	0	0	0
d__Bacteria; k__norank; p__Proteobacteria; c__Gammaproteobacteria; o__Cellvibrionales; f__Microbulbiferaceae; g__Microbulbifer	0.333333	0.333333	0	0	0.666667	0	0	0	0	0	0	0	0	0	0	0	0	1.33333	0	0	0	0	0	0	0	0	0	0	0	0	0	0
d__Bacteria; k__norank; p__Proteobacteria; c__Deltaproteobacteria; o__Bdellovibrionales; f__Bacteriovoracaceae; g__Bacteriovorax	0	0	0	0	0	0	0	0	0	0	0	0	0	0	0	1	0	0	0	0	0	0	1	0	0	0	0	0	0	0	0	0.666667
d__Bacteria; k__norank; p__Gemmatimonadetes; c__Gemmatimonadetes; o__Gemmatimonadales; f__Gemmatimonadaceae; g__norank_f__Gemmatimonadaceae	0	0	0	0	0	0	0	0	0	0	0	0	0	0	0	1.66667	0	0.666667	0	0	0.333333	0	0	0	0	0	0	0	0	0	0	0
d__Bacteria; k__norank; p__Cyanobacteria; c__Cyanobacteria; o__unclassified_c__Cyanobacteria; f__unclassified_c__Cyanobacteria; g__unclassified_c__Cyanobacteria	1	0	0	0	0	0	0	0	0	0	0	0	0	0	0	1.33333	0.333333	0	0	0	0	0	0	0	0	0	0	0	0	0	0	0
d__Bacteria; k__norank; p__Bacteroidetes; c__Sphingobacteriia; o__Sphingobacteriales; f__ST-12K33; g__norank_f__ST-12K33	0.666667	0	0	0	0	0	0	0	0	0	0	0	0	0	0	0	0	0	0	0	0	0	1.66667	0	0	0	0	0	0	0	0	0.333333
d__Bacteria; k__norank; p__Chloroflexi; c__Chloroflexia; o__Kallotenuales; f__AKIW781; g__norank_f__AKIW781	0	0	0	0	0	0	2.5	0	0	0	0	0	0	0	0	0	0	0	0	0	0	0	0	0	0	0	0	0	0	0	0	0
d__Bacteria; k__norank; p__Actinobacteria; c__Actinobacteria; o__Coriobacteriales; f__Coriobacteriaceae; g__Adlercreutzia	0	1	0	0	0	0	1.5	0	0	0	0	0	0	0	0	0	0	0	0	0	0	0	0	0	0	0	0	0	0	0	0	0
d__Bacteria; k__norank; p__Ignavibacteriae; c__Ignavibacteria; o__Ignavibacteriales; f__BSV26; g__norank_f__BSV26	0	0	0	0	0	0	2.5	0	0	0	0	0	0	0	0	0	0	0	0	0	0	0	0	0	0	0	0	0	0	0	0	0
d__Bacteria; k__norank; p__Proteobacteria; c__Gammaproteobacteria; o__Pseudomonadales; f__Pseudomonadaceae; g__Azotobacter	0.333333	0	0	0	0	0	0	0	0	0	0	0	0	0	0	0	0	0	0	0	0	0	2	0	0	0	0	0	0	0	0	0
d__Bacteria; k__norank; p__Bacteroidetes; c__Sphingobacteriia; o__Sphingobacteriales; f__Chitinophagaceae; g__Terrimonas	0.333333	0	0	0	0	0	2	0	0	0	0	0	0	0	0	0	0	0	0	0	0	0	0	0	0	0	0	0	0	0	0	0
d__Bacteria; k__norank; p__Proteobacteria; c__Gammaproteobacteria; o__Xanthomonadales; f__Xanthomonadales_Incertae_Sedis; g__Acidibacter	2	0	0	0	0	0	0	0	0	0	0	0	0	0	0	0	0	0	0	0	0	0	0	0	0	0	0	0	0	0.333333	0	0
d__Bacteria; k__norank; p__Firmicutes; c__Clostridia; o__Clostridiales; f__Lachnospiraceae; g__Butyrivibrio_2	0	0	0	0	0	0	0	0	0	0	0	0	0	0	0	0	1.66667	0	0	0	0	0	0	0	0	0	0	0	0	0.333333	0.333333	0
d__Bacteria; k__norank; p__WS6; c__norank_p__WS6; o__norank_p__WS6; f__norank_p__WS6; g__norank_p__WS6	0	0	0	0	0	0	0	0	0	0	0	0	0	0	0	0	0	0	0	0	0	0	0	0	0	0	0	0	0.333333	0	2	0
d__Bacteria; k__norank; p__Actinobacteria; c__Actinobacteria; o__Pseudonocardiales; f__Pseudonocardiaceae; g__Lechevalieria	0	0.333333	0	0	0	0	0	0	0	0	0	0	0	0	0	0	0	0	0	0	0	0	1.66667	0	0	0	0	0	0	0	0	0.333333
d__Bacteria; k__norank; p__Proteobacteria; c__Deltaproteobacteria; o__Desulfovibrionales; f__Desulfovibrionaceae; g__Lawsonia	0	0	0	0	0	0	0	0	0	0	0	0	0	0	0	0	0	0	0	0	0	0	0	0	0	0	0	2.33333	0	0	0	0
d__Bacteria; k__norank; p__Proteobacteria; c__Deltaproteobacteria; o__Desulfurellales; f__Desulfurellaceae; g__G55	0	2.33333	0	0	0	0	0	0	0	0	0	0	0	0	0	0	0	0	0	0	0	0	0	0	0	0	0	0	0	0	0	0
d__Bacteria; k__norank; p__Bacteroidetes; c__Sphingobacteriia; o__Sphingobacteriales; f__PHOS-HE51; g__norank_f__PHOS-HE51	0	0	0	0	0	0	0	0	0	0	0	0	0	0	0	0	0	0	0	0	0	0	2.33333	0	0	0	0	0	0	0	0	0
d__Bacteria; k__norank; p__Cyanobacteria; c__Cyanobacteria; o__SubsectionIII; f__FamilyI_o__SubsectionIII; g__Phormidium	0	0.333333	0	0	1.66667	0	0	0	0	0	0	0	0	0	0	0	0	0	0	0	0	0	0	0	0	0	0	0	0	0	0.333333	0
d__Bacteria; k__norank; p__Proteobacteria; c__Gammaproteobacteria; o__Oceanospirillales; f__Halomonadaceae; g__Halomonas	0	0.666667	0	0	0	0	0	0	0	0	0	0	0	0	0	0.333333	0.666667	0	0	0	0	0	0	0	0	0	0	0	0	0	0	0.666667
d__Bacteria; k__norank; p__Firmicutes; c__Clostridia; o__Clostridiales; f__Lachnospiraceae; g__Lactonifactor	0	0	0	0.666667	0	0	0	0	0	0	0	0	0	0	0	0	0	0	0.666667	0.333333	0	0	0	0	0	0	0	0	0	0.666667	0	0
d__Bacteria; k__norank; p__Proteobacteria; c__Betaproteobacteria; o__Nitrosomonadales; f__Nitrosomonadaceae; g__norank_f__Nitrosomonadaceae	0	0	0	0	0	0	1	0	0	0	0	0	0	0	0	0	0	0	0	0	0	0	1.33333	0	0	0	0	0	0	0	0	0
d__Bacteria; k__norank; p__Actinobacteria; c__Actinobacteria; o__Euzebyales; f__Euzebyaceae; g__norank_f__Euzebyaceae	0	0	0	0	0	0	0	0	0	0	0	0	0	1	1	0	0	0	0	0	0	0	0	0	0	0	0	0	0	0	0.333333	0
d__Bacteria; k__norank; p__Firmicutes; c__Bacilli; o__Bacillales; f__Bacillaceae; g__norank_f__Bacillaceae	0.333333	1.33333	0	0	0	0	0	0	0	0	0	0	0	0	0	0	0	0	0	0	0	0	0	0	0	0	0	0	0	0	0	0.666667
d__Bacteria; k__norank; p__Bacteroidetes; c__Sphingobacteriia; o__Sphingobacteriales; f__Chitinophagaceae; g__Sediminibacterium	0	0.333333	0	0	0.333333	0	0	0	0	0	0	0	0	0	0.333333	1	0.333333	0	0	0	0	0	0	0	0	0	0	0	0	0	0	0
d__Bacteria; k__norank; p__Firmicutes; c__Clostridia; o__Clostridiales; f__Syntrophomonadaceae; g__Syntrophomonas	0	0	0	0	0	0	0	1	0.333333	0	0	0	0	0	0	0	0	0	0	0	0	0	0	0	0.333333	0.333333	0	0.333333	0	0	0	0
d__Bacteria; k__norank; p__Actinobacteria; c__Actinobacteria; o__Frankiales; f__Geodermatophilaceae; g__Geodermatophilus	0	0	0	0	0	0	1.5	0	0	0	0	0.333333	0	0	0	0	0	0	0	0	0	0	0.333333	0	0	0	0	0	0	0	0	0
d__Bacteria; k__norank; p__Actinobacteria; c__Actinobacteria; o__Nitriliruptorales; f__Nitriliruptoraceae; g__unclassified_f__Nitriliruptoraceae	0	0.333333	0	0	0.333333	0	1.5	0	0	0	0	0	0	0	0	0	0	0	0	0	0	0	0	0	0	0	0	0	0	0	0	0
d__Bacteria; k__norank; p__Proteobacteria; c__Deltaproteobacteria; o__Bdellovibrionales; f__Bdellovibrionaceae; g__Bdellovibrio	0	0	0	0	0	0	0	0	0	0	0	0	0	0	0	1.33333	0	0	0	0	0.666667	0	0	0	0	0	0	0	0	0	0	0
d__Bacteria; k__norank; p__Proteobacteria; c__Betaproteobacteria; o__Burkholderiales; f__Oxalobacteraceae; g__Herbaspirillum	0	0	0	0	0	0	0	0	0	0	0	0	0	0	0	0.333333	0	0	0	0	0	0	1.66667	0	0	0	0	0	0	0	0	0
d__Bacteria; k__norank; p__Firmicutes; c__Bacilli; o__Bacillales; f__Bacillaceae; g__Halolactibacillus	0.333333	0.666667	0	0	0	0	0	0	0	0	0	0	0	0	0	1	0	0	0	0	0	0	0	0	0	0	0	0	0	0	0	0
d__Bacteria; k__norank; p__TM6__Dependentiae_; c__norank_p__TM6__Dependentiae_; o__norank_p__TM6__Dependentiae_; f__norank_p__TM6__Dependentiae_; g__norank_p__TM6__Dependentiae_	0	0	0	0	0	0	2	0	0	0	0	0	0	0	0	0	0	0	0	0	0	0	0	0	0	0	0	0	0	0	0	0
d__Bacteria; k__norank; p__Firmicutes; c__Clostridia; o__Clostridiales; f__Lachnospiraceae; g__[Eubacterium]_oxidoreducens_group	0	0	0	0	0	0	0	0.333333	0	0	0	0	0	0	0	0	0	0	0	0	0	0	0	0.333333	0.333333	0.666667	0.333333	0	0	0	0	0
d__Bacteria; k__norank; p__Proteobacteria; c__Gammaproteobacteria; o__Oceanospirillales; f__Oceanospirillaceae; g__Marinospirillum	0	0	0	0	0	0	0	0	0	0	0	0	0	0	0	0	0	0	0	0	1.66667	0	0	0	0	0	0	0	0	0	0	0.333333
d__Bacteria; k__norank; p__Actinobacteria; c__Actinobacteria; o__Micrococcales; f__Jonesiaceae; g__Jonesia	0	0.666667	0	0	0	0	0	0	0	0	0	0	0	0	0	0	1.33333	0	0	0	0	0	0	0	0	0	0	0	0	0	0	0
d__Bacteria; k__norank; p__Bacteroidetes; c__Sphingobacteriia; o__Sphingobacteriales; f__Chitinophagaceae; g__Flavisolibacter	0	0.333333	0	0	0	0	0	0	0	0	0	0	0	0	0	1.66667	0	0	0	0	0	0	0	0	0	0	0	0	0	0	0	0
d__Bacteria; k__norank; p__Chloroflexi; c__TK10; o__norank_c__TK10; f__norank_c__TK10; g__norank_c__TK10	0	0	0	0	0	0	0	0	0	0	0	0	0	0	0	0	0.333333	0	0	0	0	0	1.66667	0	0	0	0	0	0	0	0	0
d__Bacteria; k__norank; p__Firmicutes; c__Bacilli; o__Bacillales; f__Paenibacillaceae; g__Brevibacillus	0	0	0	0	0	0	2	0	0	0	0	0	0	0	0	0	0	0	0	0	0	0	0	0	0	0	0	0	0	0	0	0
d__Bacteria; k__norank; p__Cyanobacteria; c__Cyanobacteria; o__SubsectionII; f__FamilyII_o__SubsectionII; g__Pleurocapsa	1	0	0	0	0	0	0	0	0	0	0	0	0	0	0	0	1	0	0	0	0	0	0	0	0	0	0	0	0	0	0	0
d__Bacteria; k__norank; p__Proteobacteria; c__Alphaproteobacteria; o__Caulobacterales; f__Caulobacteraceae; g__norank_f__Caulobacteraceae	0	0	0	0	0	0	0	0	0	0	0	0	0	0	0	2	0	0	0	0	0	0	0	0	0	0	0	0	0	0	0	0
d__Bacteria; k__norank; p__Proteobacteria; c__Gammaproteobacteria; o__Xanthomonadales; f__Nevskiaceae; g__Nevskia	0	0	0	0	0	0	0	0	0	0	0	0	0	0	0	0	0	0	0	0	1.33333	0	0	0	0	0	0	0	0.666667	0	0	0
d__Bacteria; k__norank; p__Actinobacteria; c__Actinobacteria; o__Micrococcales; f__Micrococcaceae; g__Nesterenkonia	0	0	0	0	0	0	1	0	0	0	0	0	0	0	0	0	0	1	0	0	0	0	0	0	0	0	0	0	0	0	0	0
d__Bacteria; k__norank; p__Proteobacteria; c__Alphaproteobacteria; o__Rhodospirillales; f__Acetobacteraceae; g__unclassified_f__Acetobacteraceae	0	0	0	0	0	0	2	0	0	0	0	0	0	0	0	0	0	0	0	0	0	0	0	0	0	0	0	0	0	0	0	0
d__Bacteria; k__norank; p__Firmicutes; c__Clostridia; o__Clostridiales; f__Clostridiaceae_3; g__Clostridiisalibacter	0	0.333333	0	0	0	0	0	0	0	0	0	0	0	0	0	0	1.33333	0	0	0	0	0	0	0	0	0	0	0	0	0	0	0.333333
d__Bacteria; k__norank; p__Actinobacteria; c__Actinobacteria; o__Acidimicrobiales; f__norank_o__Acidimicrobiales; g__norank_o__Acidimicrobiales	0	0	0	0	0	0	0	0	0	0	0	0	0	0	0	0	1.33333	0.333333	0	0	0	0	0	0	0	0	0	0	0	0.333333	0	0
d__Bacteria; k__norank; p__norank; c__norank_d__Bacteria; o__norank_d__Bacteria; f__norank_d__Bacteria; g__norank_d__Bacteria	0.666667	0.333333	0	0	0	0	0	0	0	0	0	0	0	0	0	0	1	0	0	0	0	0	0	0	0	0	0	0	0	0	0	0
d__Bacteria; k__norank; p__Proteobacteria; c__Gammaproteobacteria; o__Xanthomonadales; f__Xanthomonadales_Incertae_Sedis; g__norank_f__Xanthomonadales_Incertae_Sedis	0	0.333333	0	0	0	0	1.5	0	0	0	0	0	0	0	0	0	0	0	0	0	0	0	0	0	0	0	0	0	0	0	0	0
d__Bacteria; k__norank; p__Tectomicrobia; c__norank_p__Tectomicrobia; o__norank_p__Tectomicrobia; f__norank_p__Tectomicrobia; g__norank_p__Tectomicrobia	0	0	0	0	0	0	1.5	0	0	0	0	0	0	0	0	0	0	0	0	0	0	0	0	0	0	0	0	0	0	0	0.333333	0
d__Bacteria; k__norank; p__Bacteroidetes; c__Sphingobacteriia; o__Sphingobacteriales; f__Chitinophagaceae; g__unclassified_f__Chitinophagaceae	0	0	0	0	1.33333	0	0.5	0	0	0	0	0	0	0	0	0	0	0	0	0	0	0	0	0	0	0	0	0	0	0	0	0
d__Bacteria; k__norank; p__Acidobacteria; c__Acidobacteria; o__Blastocatellales; f__Blastocatellaceae__Subgroup_4_; g__RB41	0	0	0	0	0	0	0	0	0	0	0	0	0	0	0	0	0	0	0	0	0	0	1.66667	0	0	0	0	0	0	0	0	0
d__Bacteria; k__norank; p__Chloroflexi; c__KD4-96; o__norank_c__KD4-96; f__norank_c__KD4-96; g__norank_c__KD4-96	0	0	0	0	1.66667	0	0	0	0	0	0	0	0	0	0	0	0	0	0	0	0	0	0	0	0	0	0	0	0	0	0	0
d__Bacteria; k__norank; p__Firmicutes; c__Clostridia; o__Clostridiales; f__Lachnospiraceae; g__Shuttleworthia	0	0	0	0	0	0	0	0	0	0	0	0	0	0	0	0	1.66667	0	0	0	0	0	0	0	0	0	0	0	0	0	0	0
d__Bacteria; k__norank; p__Chloroflexi; c__Ktedonobacteria; o__Ktedonobacterales; f__1921-3; g__norank_f__1921-3	0	1.66667	0	0	0	0	0	0	0	0	0	0	0	0	0	0	0	0	0	0	0	0	0	0	0	0	0	0	0	0	0	0
d__Bacteria; k__norank; p__Firmicutes; c__Bacilli; o__Bacillales; f__Bacillaceae; g__Geobacillus	0	0	0	0	0	0	0	0	0	0	0	0	0	1.66667	0	0	0	0	0	0	0	0	0	0	0	0	0	0	0	0	0	0
d__Bacteria; k__norank; p__Proteobacteria; c__Deltaproteobacteria; o__Myxococcales; f__Polyangiaceae; g__Sorangium	0	0	0	0	1.66667	0	0	0	0	0	0	0	0	0	0	0	0	0	0	0	0	0	0	0	0	0	0	0	0	0	0	0
d__Bacteria; k__norank; p__Proteobacteria; c__Betaproteobacteria; o__Neisseriales; f__Neisseriaceae; g__Uruburuella	0	0	0	0	0	0	0	0	0	0	0	0	0	0	0	0	0	0	0	0	0	0	0	0	0	0	0	0	0	0	0	1.66667
d__Bacteria; k__norank; p__Firmicutes; c__Bacilli; o__Lactobacillales; f__Enterococcaceae; g__Tetragenococcus	0	0	0	0	0	0	1	0	0	0	0	0	0	0	0	0	0	0	0	0	0	0	0	0	0	0	0	0	0	0	0	0.666667
d__Bacteria; k__norank; p__Parcubacteria; c__Candidatus_Moranbacteria; o__norank_c__Candidatus_Moranbacteria; f__norank_c__Candidatus_Moranbacteria; g__norank_c__Candidatus_Moranbacteria	0	0	0	0	0	0	0	0	0	0	0	0	0	0	0	0	1	0	0	0	0	0	0	0	0	0	0	0	0	0	0	0.666667
d__Bacteria; k__norank; p__Proteobacteria; c__Betaproteobacteria; o__Hydrogenophilales; f__Hydrogenophilaceae; g__norank_f__Hydrogenophilaceae	0	0	0	0	1.33333	0	0	0	0	0	0	0	0	0	0	0	0	0	0	0	0	0	0.333333	0	0	0	0	0	0	0	0	0
d__Bacteria; k__norank; p__Actinobacteria; c__Actinobacteria; o__Solirubrobacterales; f__Parviterribacteraceae; g__Parviterribacter	0	0	0	0	0	0	1	0	0	0	0	0	0	0	0	0	0	0	0	0	0	0	0.666667	0	0	0	0	0	0	0	0	0
d__Bacteria; k__norank; p__Actinobacteria; c__Actinobacteria; o__Micrococcales; f__Micrococcaceae; g__Arthrobacter	0.666667	0	0	0	0	0	0	0	0	0	0	0	0	0	0	0	0.333333	0	0	0	0	0	0	0	0	0	0	0	0	0.333333	0	0.333333
d__Bacteria; k__norank; p__Actinobacteria; c__Actinobacteria; o__Coriobacteriales; f__Coriobacteriaceae; g__Gordonibacter	1.33333	0	0	0.333333	0	0	0	0	0	0	0	0	0	0	0	0	0	0	0	0	0	0	0	0	0	0	0	0	0	0	0	0
d__Bacteria; k__norank; p__Proteobacteria; c__Alphaproteobacteria; o__Rhizobiales; f__Xanthobacteraceae; g__Xanthobacter	0	0	0	0	0.666667	0	0	0	0	0	0	0	0	0	0.333333	0	0.333333	0	0	0	0.333333	0	0	0	0	0	0	0	0	0	0	0
d__Bacteria; k__norank; p__Acidobacteria; c__Acidobacteria; o__Acidobacteriales; f__Acidobacteriaceae__Subgroup_1_; g__unclassified_f__Acidobacteriaceae__Subgroup_1_	0	0	0	0	1.33333	0	0	0	0	0	0	0	0	0	0	0.333333	0	0	0	0	0	0	0	0	0	0	0	0	0	0	0	0
d__Bacteria; k__norank; p__Bacteroidetes; c__Sphingobacteriia; o__Sphingobacteriales; f__Chitinophagaceae; g__Arachidicoccus	0	0	0	0	0	0	0	0	0	0	0	0	0	0	0	0	0.666667	0	0	0	0	0	0	0	0	0	0	0	0.666667	0	0	0.333333
d__Bacteria; k__norank; p__Proteobacteria; c__Alphaproteobacteria; o__Rhodospirillales; f__Acetobacteraceae; g__Gluconobacter	0	0.333333	0	0	0	0	0	0	0	0	0	0	0	0.333333	0	0	0.333333	0	0	0	0	0	0	0	0	0	0	0	0.333333	0	0.333333	0
d__Bacteria; k__norank; p__Actinobacteria; c__Actinobacteria; o__Propionibacteriales; f__Nocardioidaceae; g__Aeromicrobium	1	0	0	0	0.333333	0	0	0	0	0	0	0	0	0	0.333333	0	0	0	0	0	0	0	0	0	0	0	0	0	0	0	0	0
d__Bacteria; k__norank; p__Proteobacteria; c__Gammaproteobacteria; o__Xanthomonadales; f__Xanthomonadales_Incertae_Sedis; g__Steroidobacter	1	0	0	0	0.333333	0	0	0	0	0	0	0	0	0	0	0	0.333333	0	0	0	0	0	0	0	0	0	0	0	0	0	0	0
d__Bacteria; k__norank; p__Planctomycetes; c__Planctomycetacia; o__Planctomycetales; f__Planctomycetaceae; g__unclassified_f__Planctomycetaceae	0	0	0	0	0	0	1.5	0	0	0	0	0	0	0	0	0	0	0	0	0	0	0	0	0	0	0	0	0	0	0	0	0
d__Bacteria; k__norank; p__Bacteroidetes; c__Cytophagia; o__Cytophagales; f__Cytophagaceae; g__Hymenobacter	0	0	0	0	0	0	1.5	0	0	0	0	0	0	0	0	0	0	0	0	0	0	0	0	0	0	0	0	0	0	0	0	0
d__Bacteria; k__norank; p__Planctomycetes; c__Planctomycetacia; o__Planctomycetales; f__Planctomycetaceae; g__Planctomyces	0	0	0	0	0	0	1.5	0	0	0	0	0	0	0	0	0	0	0	0	0	0	0	0	0	0	0	0	0	0	0	0	0
d__Bacteria; k__norank; p__Actinobacteria; c__Actinobacteria; o__Bifidobacteriales; f__Bifidobacteriaceae; g__unclassified_f__Bifidobacteriaceae	0.333333	0	0	0	0	0	0	0	0	0	0	0	0	0	0	0	1	0	0	0	0	0	0	0	0	0	0	0	0	0	0	0
d__Bacteria; k__norank; p__Proteobacteria; c__Alphaproteobacteria; o__Rhizobiales; f__Phyllobacteriaceae; g__Mesorhizobium	0	0	0	0	0	0	0	0	0	0	0	0	0	0	0	0	0	0	0	0	0.666667	0	0	0	0	0	0	0	0.333333	0	0	0.333333
d__Bacteria; k__norank; p__Acidobacteria; c__Acidobacteria; o__Acidobacteriales; f__Acidobacteriaceae__Subgroup_1_; g__Candidatus_Koribacter	0	0	0	0	1.33333	0	0	0	0	0	0	0	0	0	0	0	0	0	0	0	0	0	0	0	0	0	0	0	0	0	0	0
d__Bacteria; k__norank; p__Elusimicrobia; c__Elusimicrobia; o__Elusimicrobiales; f__Elusimicrobiaceae; g__Elusimicrobium	0	0	0	0	0	0	0	0	0	0	0	0	0	0.333333	0	0.333333	0	0	0	0	0	0	0	0	0.333333	0	0	0.333333	0	0	0	0
d__Bacteria; k__norank; p__Proteobacteria; c__Alphaproteobacteria; o__Rickettsiales; f__[Caedibacter]_caryophilus_group; g__norank_f__[Caedibacter]_caryophilus_group	0	0	0	0	0.333333	0	0	0	0	0	0	0	0	0.333333	0.333333	0	0	0	0	0	0.333333	0	0	0	0	0	0	0	0	0	0	0
d__Bacteria; k__norank; p__Latescibacteria; c__norank_p__Latescibacteria; o__norank_p__Latescibacteria; f__norank_p__Latescibacteria; g__norank_p__Latescibacteria	0	0	0	0	0	0	0	0	0	0	0	0	0	0	0	1.33333	0	0	0	0	0	0	0	0	0	0	0	0	0	0	0	0
d__Bacteria; k__norank; p__Proteobacteria; c__Alphaproteobacteria; o__Sphingomonadales; f__MN_122.2a; g__norank_f__MN_122.2a	0	0	0	0	0	0	0	0	0	0	0	0	0	0	0	0	0.666667	0	0	0	0	0	0	0	0	0	0	0	0	0	0	0.666667
d__Bacteria; k__norank; p__Actinobacteria; c__Actinobacteria; o__Coriobacteriales; f__Coriobacteriaceae; g__Denitrobacterium	0	0	0	0	0	0	0	0	0	0	0.333333	0	0	0	0	0	0	0	0	0	0	0	0	0	0.333333	0	0.333333	0	0	0	0.333333	0
d__Bacteria; k__norank; p__Firmicutes; c__Clostridia; o__Clostridiales; f__Ruminococcaceae; g__Acetanaerobacterium	0.666667	0	0	0.666667	0	0	0	0	0	0	0	0	0	0	0	0	0	0	0	0	0	0	0	0	0	0	0	0	0	0	0	0
d__Bacteria; k__norank; p__Firmicutes; c__Bacilli; o__Bacillales; f__Alicyclobacillaceae; g__Alicyclobacillus	0	0	0	0	0	0	0	0	0	0	0	0	0	0.333333	0	0	1	0	0	0	0	0	0	0	0	0	0	0	0	0	0	0
d__Bacteria; k__norank; p__Actinobacteria; c__Actinobacteria; o__Acidimicrobiales; f__Acidimicrobiaceae; g__norank_f__Acidimicrobiaceae	0	0	0	0	0.333333	0	0	0	0	0	0	0	0	0	0	0	0.333333	0.666667	0	0	0	0	0	0	0	0	0	0	0	0	0	0
d__Bacteria; k__norank; p__Actinobacteria; c__Actinobacteria; o__Micrococcales; f__Bogoriellaceae; g__Bogoriella	0	0.333333	0	0	0	0	0	0	0	0	0	0	0	0	0	0	0.666667	0	0	0	0	0	0	0	0	0	0	0	0	0	0	0.333333
d__Bacteria; k__norank; p__Cyanobacteria; c__Cyanobacteria; o__SubsectionIV; f__FamilyI_o__SubsectionIV; g__Nostoc	0	0	0	0	0	0	0	0	0	0	0	0	0	0	0	0	1.33333	0	0	0	0	0	0	0	0	0	0	0	0	0	0	0
d__Bacteria; k__norank; p__Thermotogae; c__Thermotogae; o__Kosmotogales; f__Kosmotogaceae; g__Mesotoga	0	0	0	0	1.33333	0	0	0	0	0	0	0	0	0	0	0	0	0	0	0	0	0	0	0	0	0	0	0	0	0	0	0
d__Bacteria; k__norank; p__Bacteroidetes; c__Sphingobacteriia; o__Sphingobacteriales; f__Sphingobacteriaceae; g__norank_f__Sphingobacteriaceae	0	0.333333	0	0	0	0	0	0	0	0	0	0	0	0	0	0.333333	0.666667	0	0	0	0	0	0	0	0	0	0	0	0	0	0	0
d__Bacteria; k__norank; p__Actinobacteria; c__Actinobacteria; o__Streptosporangiales; f__Nocardiopsaceae; g__Nocardiopsis	0.333333	0.333333	0	0	0	0	0	0	0	0	0	0	0	0	0	0	0.333333	0.333333	0	0	0	0	0	0	0	0	0	0	0	0	0	0
d__Bacteria; k__norank; p__Proteobacteria; c__Alphaproteobacteria; o__Caulobacterales; f__Hyphomonadaceae; g__Hirschia	0	0	0	0	1	0	0	0	0	0	0	0	0	0	0	0	0	0.333333	0	0	0	0	0	0	0	0	0	0	0	0	0	0
d__Bacteria; k__norank; p__Cyanobacteria; c__Cyanobacteria; o__SubsectionIII; f__FamilyI_o__SubsectionIII; g__norank_f__FamilyI_o__SubsectionIII	0	0	0	0	1	0	0	0	0	0	0	0	0	0	0	0	0	0	0	0	0	0	0	0	0	0	0	0	0	0	0.333333	0
d__Bacteria; k__norank; p__Acidobacteria; c__Acidobacteria; o__Blastocatellales; f__Blastocatellaceae__Subgroup_4_; g__unclassified_f__Blastocatellaceae__Subgroup_4_	0	0	0	0	0	0	0	0	0	0	0	0	0	0	0	1.33333	0	0	0	0	0	0	0	0	0	0	0	0	0	0	0	0
d__Bacteria; k__norank; p__Proteobacteria; c__Alphaproteobacteria; o__Rhodospirillales; f__MNC12; g__norank_f__MNC12	0	0	0	0	0.333333	0	0	0	0	0	0	0	0.333333	0	0.333333	0	0.333333	0	0	0	0	0	0	0	0	0	0	0	0	0	0	0
d__Bacteria; k__norank; p__Proteobacteria; c__Gammaproteobacteria; o__Enterobacteriales; f__Enterobacteriaceae; g__Dickeya	0	0	0	0	0	0	0	0	0	0	0	0	0	0	0	1.33333	0	0	0	0	0	0	0	0	0	0	0	0	0	0	0	0
d__Bacteria; k__norank; p__Gemmatimonadetes; c__Gemmatimonadetes; o__Longimicrobiales; f__Longimicrobiaceae; g__norank_f__Longimicrobiaceae	0	0	0	0	0	0	0	0	0	0	0	0	0	0	0	0	0	0	0	0	0	0	1.33333	0	0	0	0	0	0	0	0	0
d__Bacteria; k__norank; p__Deinococcus-Thermus; c__Deinococci; o__Deinococcales; f__Trueperaceae; g__Truepera	0	0	0	0	0	0	0	0	0	0	0	0	0	0	0	0	0	0	0	0	0	0	1	0	0	0	0	0	0	0	0	0
d__Bacteria; k__norank; p__Actinobacteria; c__Actinobacteria; o__Pseudonocardiales; f__Pseudonocardiaceae; g__Pseudonocardia	0	0	0	0	0	0	0	0	0	0	0	0	0	0	0	0	0	0	0	0	0.333333	0	0	0	0	0	0	0	0	0.666667	0	0
d__Bacteria; k__norank; p__Bacteroidetes; c__Cytophagia; o__Cytophagales; f__Cyclobacteriaceae; g__norank_f__Cyclobacteriaceae	0	0.333333	0	0	0	0.333333	0	0	0	0	0	0	0	0	0	0	0	0.333333	0	0	0	0	0	0	0	0	0	0	0	0	0	0
d__Bacteria; k__norank; p__Verrucomicrobia; c__Opitutae; o__Opitutales; f__Opitutaceae; g__Opitutus	0	0	0	0	0.666667	0	0	0	0	0	0	0	0	0	0	0	0	0.333333	0	0	0	0	0	0	0	0	0	0	0	0	0	0
d__Bacteria; k__norank; p__Bacteroidetes; c__Bacteroidia; o__Bacteroidales; f__Prevotellaceae; g__Prevotellaceae_Ga6A1_group	0	0	0	0	1	0	0	0	0	0	0	0	0	0	0	0	0	0	0	0	0	0	0	0	0	0	0	0	0	0	0	0
d__Bacteria; k__norank; p__Firmicutes; c__Clostridia; o__Clostridiales; f__Family_XI_o__Clostridiales; g__Gottschalkia	0	0	0	0	0	0	0	0	0	0	0	0	0	0	0	0	1	0	0	0	0	0	0	0	0	0	0	0	0	0	0	0
d__Bacteria; k__norank; p__Firmicutes; c__Erysipelotrichia; o__Erysipelotrichales; f__Erysipelotrichaceae; g__Erysipelotrichaceae_UCG-009	0.333333	0	0	0	0	0	0	0	0	0	0.333333	0	0	0.333333	0	0	0	0	0	0	0	0	0	0	0	0	0	0	0	0	0	0
d__Bacteria; k__norank; p__Actinobacteria; c__Actinobacteria; o__Streptosporangiales; f__Streptosporangiaceae; g__Planomonospora	0	1	0	0	0	0	0	0	0	0	0	0	0	0	0	0	0	0	0	0	0	0	0	0	0	0	0	0	0	0	0	0
d__Bacteria; k__norank; p__Actinobacteria; c__Actinobacteria; o__Propionibacteriales; f__Nocardioidaceae; g__norank_f__Nocardioidaceae	0	0	0	0	0	0	1	0	0	0	0	0	0	0	0	0	0	0	0	0	0	0	0	0	0	0	0	0	0	0	0	0
d__Bacteria; k__norank; p__Actinobacteria; c__Actinobacteria; o__Streptomycetales; f__Streptomycetaceae; g__Kitasatospora	0	0	0	0	0	0	0	0	0	0	0	0	0	0	0	0	0.666667	0	0	0	0	0	0	0	0	0	0	0	0.333333	0	0	0
d__Bacteria; k__norank; p__Bacteroidetes; c__Sphingobacteriia; o__Sphingobacteriales; f__Saprospiraceae; g__norank_f__Saprospiraceae	0	0	0	0	0	0	1	0	0	0	0	0	0	0	0	0	0	0	0	0	0	0	0	0	0	0	0	0	0	0	0	0
d__Bacteria; k__norank; p__Proteobacteria; c__Epsilonproteobacteria; o__Campylobacterales; f__Campylobacteraceae; g__Sulfurospirillum	0	0	0	0	0	0	1	0	0	0	0	0	0	0	0	0	0	0	0	0	0	0	0	0	0	0	0	0	0	0	0	0
d__Bacteria; k__norank; p__Acidobacteria; c__Acidobacteria; o__Subgroup_10; f__ABS-19; g__norank_f__ABS-19	0	0	0	0	1	0	0	0	0	0	0	0	0	0	0	0	0	0	0	0	0	0	0	0	0	0	0	0	0	0	0	0
d__Bacteria; k__norank; p__Acidobacteria; c__Acidobacteria; o__Solibacterales; f__Solibacteraceae__Subgroup_3_; g__Paludibaculum	1	0	0	0	0	0	0	0	0	0	0	0	0	0	0	0	0	0	0	0	0	0	0	0	0	0	0	0	0	0	0	0
d__Bacteria; k__norank; p__Actinobacteria; c__Actinobacteria; o__Gaiellales; f__Gaiellaceae; g__Gaiella	0	0	0	0	0	0	0	0	0	0	0	0	0	0	0	0	0	1	0	0	0	0	0	0	0	0	0	0	0	0	0	0
d__Bacteria; k__norank; p__Verrucomicrobia; c__Verrucomicrobiae; o__Verrucomicrobiales; f__Verrucomicrobiaceae; g__Luteolibacter	0	0	0	0	0	0	1	0	0	0	0	0	0	0	0	0	0	0	0	0	0	0	0	0	0	0	0	0	0	0	0	0
d__Bacteria; k__norank; p__Proteobacteria; c__Gammaproteobacteria; o__Chromatiales; f__Chromatiaceae; g__unclassified_f__Chromatiaceae	0	0	0	0	1	0	0	0	0	0	0	0	0	0	0	0	0	0	0	0	0	0	0	0	0	0	0	0	0	0	0	0
d__Bacteria; k__norank; p__Proteobacteria; c__Alphaproteobacteria; o__Rhodobacterales; f__Rhodobacteraceae; g__Leisingera	0	1	0	0	0	0	0	0	0	0	0	0	0	0	0	0	0	0	0	0	0	0	0	0	0	0	0	0	0	0	0	0
d__Bacteria; k__norank; p__Proteobacteria; c__Alphaproteobacteria; o__Rhizobiales; f__unclassified_o__Rhizobiales; g__unclassified_o__Rhizobiales	0	0	0	0	1	0	0	0	0	0	0	0	0	0	0	0	0	0	0	0	0	0	0	0	0	0	0	0	0	0	0	0
d__Bacteria; k__norank; p__Proteobacteria; c__Deltaproteobacteria; o__Desulfovibrionales; f__Desulfovibrionaceae; g__unclassified_f__Desulfovibrionaceae	0	0	0	0	0	0	0	0	0.333333	0.333333	0	0	0	0	0	0	0	0	0	0	0	0	0	0	0	0.333333	0	0	0	0	0	0
d__Bacteria; k__norank; p__Cyanobacteria; c__Cyanobacteria; o__SubsectionII; f__FamilyI_o__SubsectionII; g__Stanieria	0	0	0	0	0	0	0	0	0	0	0	0	0	0	0	0	0	0	0	0	0	0	1	0	0	0	0	0	0	0	0	0
d__Bacteria; k__norank; p__Bacteroidetes; c__Bacteroidia; o__Bacteroidales; f__norank_o__Bacteroidales; g__norank_o__Bacteroidales	0	0.666667	0	0	0	0	0	0	0	0	0	0	0	0	0.333333	0	0	0	0	0	0	0	0	0	0	0	0	0	0	0	0	0
d__Bacteria; k__norank; p__Proteobacteria; c__Gammaproteobacteria; o__Xanthomonadales; f__Xanthomonadaceae; g__Rudaea	0	0	0	0	0.666667	0	0	0	0	0	0	0	0	0	0	0	0.333333	0	0	0	0	0	0	0	0	0	0	0	0	0	0	0
d__Bacteria; k__norank; p__Actinobacteria; c__Actinobacteria; o__Micrococcales; f__Microbacteriaceae; g__Curtobacterium	0	0	0	0	0	0	0	0	0	0	0	0	0	0	0	0.333333	0	0	0	0	0	0	0	0	0	0	0	0	0	0	0	0.666667
d__Bacteria; k__norank; p__Bacteroidetes; c__Sphingobacteriia; o__Sphingobacteriales; f__Sphingobacteriaceae; g__Nubsella	0	0	0	0	0	0	0	0	0	0	0	0	0	0	0	0	0	0	0	0	0	0	1	0	0	0	0	0	0	0	0	0
d__Bacteria; k__norank; p__Proteobacteria; c__Deltaproteobacteria; o__Desulfuromonadales; f__Geobacteraceae; g__Geoalkalibacter	0	0	0	0	1	0	0	0	0	0	0	0	0	0	0	0	0	0	0	0	0	0	0	0	0	0	0	0	0	0	0	0
d__Bacteria; k__norank; p__Bacteroidetes; c__Sphingobacteriia; o__Sphingobacteriales; f__Chitinophagaceae; g__Cnuella	0	0	0	0	0	0	0	0	0	0	0	0	0	0	0	1	0	0	0	0	0	0	0	0	0	0	0	0	0	0	0	0
d__Bacteria; k__norank; p__Actinobacteria; c__Actinobacteria; o__Propionibacteriales; f__Propionibacteriaceae; g__Propionimicrobium	0	0	0	0	0	0	0	0	0	0	0	0	0	0	0	1	0	0	0	0	0	0	0	0	0	0	0	0	0	0	0	0
d__Bacteria; k__norank; p__Proteobacteria; c__Gammaproteobacteria; o__Aeromonadales; f__Aeromonadaceae; g__Oceanimonas	0.666667	0.333333	0	0	0	0	0	0	0	0	0	0	0	0	0	0	0	0	0	0	0	0	0	0	0	0	0	0	0	0	0	0
d__Bacteria; k__norank; p__Proteobacteria; c__Alphaproteobacteria; o__Rhizobiales; f__Aurantimonadaceae; g__Aureimonas	0	0	0	0	0	0	1	0	0	0	0	0	0	0	0	0	0	0	0	0	0	0	0	0	0	0	0	0	0	0	0	0
d__Bacteria; k__norank; p__Actinobacteria; c__Actinobacteria; o__Streptosporangiales; f__Thermomonosporaceae; g__Actinomadura	0	0	0	0	0	0	1	0	0	0	0	0	0	0	0	0	0	0	0	0	0	0	0	0	0	0	0	0	0	0	0	0
d__Bacteria; k__norank; p__Bacteroidetes; c__Sphingobacteriia; o__Sphingobacteriales; f__env.OPS_17; g__norank_f__env.OPS_17	0	0	0	0	0	0	0	0	0	0	0	0	0	0	0	1	0	0	0	0	0	0	0	0	0	0	0	0	0	0	0	0
d__Bacteria; k__norank; p__Proteobacteria; c__Gammaproteobacteria; o__Xanthomonadales; f__Xanthomonadaceae; g__Ignatzschineria	0.333333	0	0	0	0	0	0	0	0	0	0	0	0	0	0	0	0.333333	0	0	0	0.333333	0	0	0	0	0	0	0	0	0	0	0
d__Bacteria; k__norank; p__Proteobacteria; c__Betaproteobacteria; o__Burkholderiales; f__Burkholderiaceae; g__Pandoraea	0	0	0	0	1	0	0	0	0	0	0	0	0	0	0	0	0	0	0	0	0	0	0	0	0	0	0	0	0	0	0	0
d__Bacteria; k__norank; p__Proteobacteria; c__Gammaproteobacteria; o__Xanthomonadales; f__Solimonadaceae; g__Polycyclovorans	0	0	0	0	0	0	1	0	0	0	0	0	0	0	0	0	0	0	0	0	0	0	0	0	0	0	0	0	0	0	0	0
d__Bacteria; k__norank; p__Bacteroidetes; c__Bacteroidia; o__Bacteroidia_Incertae_Sedis; f__Draconibacteriaceae; g__norank_f__Draconibacteriaceae	0	1	0	0	0	0	0	0	0	0	0	0	0	0	0	0	0	0	0	0	0	0	0	0	0	0	0	0	0	0	0	0
d__Bacteria; k__norank; p__Proteobacteria; c__Alphaproteobacteria; o__Rhizobiales; f__Phyllobacteriaceae; g__Aquamicrobium	0	0	0	0	0	0	0	0	0	0	0	0	0	0	0	0	0.666667	0	0	0	0	0	0	0	0	0	0	0	0	0.333333	0	0
d__Bacteria; k__norank; p__Proteobacteria; c__Betaproteobacteria; o__Rhodocyclales; f__Rhodocyclaceae; g__Dechloromonas	0	0	0	0	0.666667	0	0	0	0	0	0	0	0	0	0	0	0	0	0	0	0	0	0	0	0	0	0	0	0	0	0	0
d__Bacteria; k__norank; p__Proteobacteria; c__Gammaproteobacteria; o__unclassified_c__Gammaproteobacteria; f__unclassified_c__Gammaproteobacteria; g__unclassified_c__Gammaproteobacteria	0	0.666667	0	0	0	0	0	0	0	0	0	0	0	0	0	0	0	0	0	0	0	0	0	0	0	0	0	0	0	0	0	0
d__Bacteria; k__norank; p__Verrucomicrobia; c__OPB35_soil_group; o__norank_c__OPB35_soil_group; f__norank_c__OPB35_soil_group; g__norank_c__OPB35_soil_group	0	0.333333	0	0	0	0	0	0	0	0	0	0	0	0	0	0	0	0	0	0	0	0	0	0	0	0	0	0	0	0	0	0.333333
d__Bacteria; k__norank; p__Firmicutes; c__Bacilli; o__Lactobacillales; f__Carnobacteriaceae; g__Dolosigranulum	0	0	0	0	0	0	0	0	0	0	0	0	0	0	0	0	0	0	0	0	0	0	0	0	0	0	0	0	0	0	0	0.666667
d__Bacteria; k__norank; p__Proteobacteria; c__Alphaproteobacteria; o__Rickettsiales; f__Holosporaceae; g__Holospora	0.666667	0	0	0	0	0	0	0	0	0	0	0	0	0	0	0	0	0	0	0	0	0	0	0	0	0	0	0	0	0	0	0
d__Bacteria; k__norank; p__Firmicutes; c__Clostridia; o__Clostridiales; f__Ruminococcaceae; g__Intestinimonas	0	0	0	0	0	0	0	0	0	0.666667	0	0	0	0	0	0	0	0	0	0	0	0	0	0	0	0	0	0	0	0	0	0
d__Bacteria; k__norank; p__Proteobacteria; c__Alphaproteobacteria; o__Caulobacterales; f__Hyphomonadaceae; g__Woodsholea	0	0	0	0	0.666667	0	0	0	0	0	0	0	0	0	0	0	0	0	0	0	0	0	0	0	0	0	0	0	0	0	0	0
d__Bacteria; k__norank; p__Proteobacteria; c__Gammaproteobacteria; o__Xanthomonadales; f__norank_o__Xanthomonadales; g__norank_o__Xanthomonadales	0	0	0	0	0	0	0	0	0	0	0	0	0	0	0	0	0	0	0	0	0	0	0	0	0	0	0	0	0	0	0	0.666667
d__Bacteria; k__norank; p__Tenericutes; c__Mollicutes; o__Acholeplasmatales; f__Acholeplasmataceae; g__Acholeplasma	0	0.666667	0	0	0	0	0	0	0	0	0	0	0	0	0	0	0	0	0	0	0	0	0	0	0	0	0	0	0	0	0	0
d__Bacteria; k__norank; p__Firmicutes; c__Negativicutes; o__Selenomonadales; f__Veillonellaceae; g__Selenomonas_1	0	0.666667	0	0	0	0	0	0	0	0	0	0	0	0	0	0	0	0	0	0	0	0	0	0	0	0	0	0	0	0	0	0
d__Bacteria; k__norank; p__Proteobacteria; c__Gammaproteobacteria; o__Thiotrichales; f__Thiotrichaceae; g__norank_f__Thiotrichaceae	0	0	0	0	0	0	0	0	0	0	0	0	0	0	0	0.666667	0	0	0	0	0	0	0	0	0	0	0	0	0	0	0	0
d__Bacteria; k__norank; p__Actinobacteria; c__Actinobacteria; o__Corynebacteriales; f__Nocardiaceae; g__Nocardia	0	0	0	0	0.666667	0	0	0	0	0	0	0	0	0	0	0	0	0	0	0	0	0	0	0	0	0	0	0	0	0	0	0
d__Bacteria; k__norank; p__Proteobacteria; c__Betaproteobacteria; o__Methylophilales; f__Methylophilaceae; g__Methylotenera	0	0	0	0	0	0	0	0	0	0	0	0	0	0	0	0	0.333333	0	0	0	0	0	0	0	0	0	0	0	0	0.333333	0	0
d__Bacteria; k__norank; p__Actinobacteria; c__Actinobacteria; o__Micrococcales; f__Intrasporangiaceae; g__Arsenicicoccus	0	0	0	0	0	0	0	0	0	0	0	0	0	0	0	0.666667	0	0	0	0	0	0	0	0	0	0	0	0	0	0	0	0
d__Bacteria; k__norank; p__Bacteroidetes; c__Cytophagia; o__Cytophagales; f__Cytophagaceae; g__unclassified_f__Cytophagaceae	0	0.666667	0	0	0	0	0	0	0	0	0	0	0	0	0	0	0	0	0	0	0	0	0	0	0	0	0	0	0	0	0	0
d__Bacteria; k__norank; p__Bacteroidetes; c__Flavobacteriia; o__Flavobacteriales; f__Flavobacteriaceae; g__Ulvibacter	0.333333	0	0	0	0	0	0	0	0	0	0	0	0	0	0.333333	0	0	0	0	0	0	0	0	0	0	0	0	0	0	0	0	0
d__Bacteria; k__norank; p__Firmicutes; c__Bacilli; o__Lactobacillales; f__Leuconostocaceae; g__Fructobacillus	0	0	0	0	0	0	0	0	0	0	0	0	0	0.333333	0	0	0	0	0	0	0	0	0	0.333333	0	0	0	0	0	0	0	0
d__Bacteria; k__norank; p__Firmicutes; c__Erysipelotrichia; o__Erysipelotrichales; f__Erysipelotrichaceae; g__Erysipelotrichaceae_UCG-006	0	0	0	0	0	0	0	0	0	0	0	0	0	0	0	0	0	0	0	0	0	0	0	0	0	0	0	0	0	0	0	0.666667
d__Bacteria; k__norank; p__Gemmatimonadetes; c__Gemmatimonadetes; o__Gemmatimonadales; f__Gemmatimonadaceae; g__Gemmatimonas	0	0.666667	0	0	0	0	0	0	0	0	0	0	0	0	0	0	0	0	0	0	0	0	0	0	0	0	0	0	0	0	0	0
d__Bacteria; k__norank; p__Proteobacteria; c__Alphaproteobacteria; o__Rhizobiales; f__JG34-KF-361; g__norank_f__JG34-KF-361	0	0	0	0	0	0	0	0	0	0	0	0	0	0	0	0	0	0	0	0	0	0	0	0	0	0	0	0	0	0	0	0.666667
d__Bacteria; k__norank; p__Proteobacteria; c__Alphaproteobacteria; o__Rhodobacterales; f__Rhodobacteraceae; g__Amaricoccus	0.333333	0	0	0	0	0	0	0	0	0	0	0	0	0	0	0	0.333333	0	0	0	0	0	0	0	0	0	0	0	0	0	0	0
d__Bacteria; k__norank; p__Actinobacteria; c__Actinobacteria; o__Frankiales; f__Sporichthyaceae; g__norank_f__Sporichthyaceae	0	0	0	0	0	0	0	0	0	0	0	0	0	0	0	0	0	0	0	0	0	0	0	0	0	0	0	0	0	0	0	0.666667
d__Bacteria; k__norank; p__Chloroflexi; c__SAR202_clade; o__norank_c__SAR202_clade; f__norank_c__SAR202_clade; g__norank_c__SAR202_clade	0	0	0	0	0	0	0	0	0	0	0	0	0	0	0	0.666667	0	0	0	0	0	0	0	0	0	0	0	0	0	0	0	0
d__Bacteria; k__norank; p__Bacteroidetes; c__Bacteroidia; o__Bacteroidales; f__Prolixibacteraceae; g__Prolixibacter	0.666667	0	0	0	0	0	0	0	0	0	0	0	0	0	0	0	0	0	0	0	0	0	0	0	0	0	0	0	0	0	0	0
d__Bacteria; k__norank; p__Firmicutes; c__Bacilli; o__Bacillales; f__Bacillaceae; g__Pseudogracilibacillus	0	0	0	0	0	0	0.5	0	0	0	0	0	0	0	0	0	0	0	0	0	0	0	0	0	0	0	0	0	0	0	0	0
d__Bacteria; k__norank; p__Proteobacteria; c__Alphaproteobacteria; o__Rhodospirillales; f__DA111; g__norank_f__DA111	0	0	0	0	0	0	0.5	0	0	0	0	0	0	0	0	0	0	0	0	0	0	0	0	0	0	0	0	0	0	0	0	0
d__Bacteria; k__norank; p__Proteobacteria; c__Betaproteobacteria; o__Burkholderiales; f__Burkholderiaceae; g__unclassified_f__Burkholderiaceae	0	0	0	0	0	0	0.5	0	0	0	0	0	0	0	0	0	0	0	0	0	0	0	0	0	0	0	0	0	0	0	0	0
d__Bacteria; k__norank; p__Actinobacteria; c__Actinobacteria; o__Kineosporiales; f__Kineosporiaceae; g__unclassified_f__Kineosporiaceae	0	0	0	0	0	0	0	0	0	0	0	0	0	0	0	0	0	0	0	0	0.333333	0	0	0	0	0	0	0	0	0	0	0
d__Bacteria; k__norank; p__Bacteroidetes; c__Cytophagia; o__Cytophagales; f__Cytophagaceae; g__Emticicia	0	0	0	0	0	0	0	0	0	0	0	0	0	0	0	0	0	0	0	0	0.333333	0	0	0	0	0	0	0	0	0	0	0
d__Bacteria; k__norank; p__Bacteroidetes; c__Bacteroidetes_VC2.1_Bac22; o__norank_c__Bacteroidetes_VC2.1_Bac22; f__norank_c__Bacteroidetes_VC2.1_Bac22; g__norank_c__Bacteroidetes_VC2.1_Bac22	0	0	0	0	0	0	0	0	0	0	0	0	0	0.333333	0	0	0	0	0	0	0	0	0	0	0	0	0	0	0	0	0	0
d__Bacteria; k__norank; p__Firmicutes; c__Negativicutes; o__Selenomonadales; f__Acidaminococcaceae; g__Succinispira	0	0	0	0	0	0	0	0	0	0	0	0	0	0	0	0	0	0	0	0	0	0	0	0	0	0	0	0	0	0	0.333333	0
d__Bacteria; k__norank; p__Proteobacteria; c__Gammaproteobacteria; o__Oceanospirillales; f__Oceanospirillaceae; g__Pseudohongiella	0	0.333333	0	0	0	0	0	0	0	0	0	0	0	0	0	0	0	0	0	0	0	0	0	0	0	0	0	0	0	0	0	0
d__Bacteria; k__norank; p__Proteobacteria; c__Betaproteobacteria; o__unclassified_c__Betaproteobacteria; f__unclassified_c__Betaproteobacteria; g__unclassified_c__Betaproteobacteria	0	0	0	0	0	0	0	0	0	0	0	0	0	0	0	0	0	0	0	0	0	0	0	0	0.333333	0	0	0	0	0	0	0
d__Bacteria; k__norank; p__Proteobacteria; c__Alphaproteobacteria; o__Sphingomonadales; f__Erythrobacteraceae; g__unclassified_f__Erythrobacteraceae	0	0	0	0	0	0	0	0	0	0	0	0	0	0	0	0	0	0	0	0	0	0	0	0	0	0	0	0	0	0	0	0.333333
d__Bacteria; k__norank; p__Bacteroidetes; c__Flavobacteriia; o__Flavobacteriales; f__Flavobacteriaceae; g__Moheibacter	0	0	0	0	0	0	0	0	0	0	0	0	0	0	0	0	0	0	0	0	0	0	0	0	0	0	0	0	0	0	0	0.333333
d__Bacteria; k__norank; p__Actinobacteria; c__Actinobacteria; o__Gaiellales; f__norank_o__Gaiellales; g__norank_o__Gaiellales	0	0	0	0	0	0	0	0	0	0	0	0	0	0	0	0	0	0	0	0	0	0	0	0	0	0	0	0	0	0.333333	0	0
d__Bacteria; k__norank; p__Actinobacteria; c__Actinobacteria; o__Solirubrobacterales; f__TM146; g__norank_f__TM146	0	0	0	0	0	0	0	0	0	0	0	0	0	0	0	0	0	0	0	0	0	0	0	0	0	0	0	0	0	0.333333	0	0
d__Bacteria; k__norank; p__Proteobacteria; c__Alphaproteobacteria; o__Rhizobiales; f__Xanthobacteraceae; g__Pseudolabrys	0	0	0	0	0	0	0	0	0	0	0	0	0	0	0	0.333333	0	0	0	0	0	0	0	0	0	0	0	0	0	0	0	0
d__Bacteria; k__norank; p__Proteobacteria; c__Gammaproteobacteria; o__Xanthomonadales; f__Xanthomonadaceae; g__Aquimonas	0	0	0	0	0	0	0	0	0	0	0	0	0	0	0.333333	0	0	0	0	0	0	0	0	0	0	0	0	0	0	0	0	0
d__Bacteria; k__norank; p__Proteobacteria; c__Alphaproteobacteria; o__Sphingomonadales; f__Erythrobacteraceae; g__Altererythrobacter	0	0	0	0	0	0	0	0	0	0	0	0	0	0	0	0	0	0	0	0	0	0	0	0	0	0	0	0	0	0	0	0.333333
d__Bacteria; k__norank; p__Bacteroidetes; c__Sphingobacteriia; o__Sphingobacteriales; f__Sphingobacteriaceae; g__unclassified_f__Sphingobacteriaceae	0	0	0	0	0	0	0	0	0	0	0	0	0	0	0	0	0	0	0	0	0.333333	0	0	0	0	0	0	0	0	0	0	0
d__Bacteria; k__norank; p__Bacteroidetes; c__Flavobacteriia; o__Flavobacteriales; f__Flavobacteriaceae; g__unclassified_f__Flavobacteriaceae	0	0	0	0	0	0	0	0	0	0	0	0	0	0	0.333333	0	0	0	0	0	0	0	0	0	0	0	0	0	0	0	0	0
d__Bacteria; k__norank; p__Proteobacteria; c__Alphaproteobacteria; o__Sphingomonadales; f__Sphingomonadaceae; g__Sandaracinobacter	0	0	0	0	0	0	0	0	0	0	0	0	0	0	0	0	0	0	0	0	0	0	0	0	0	0	0	0	0	0	0	0.333333
d__Bacteria; k__norank; p__Proteobacteria; c__Betaproteobacteria; o__Rhodocyclales; f__Rhodocyclaceae; g__Zoogloea	0	0	0	0	0	0	0	0	0	0	0	0	0	0	0	0	0	0	0	0	0	0	0	0	0	0	0	0	0.333333	0	0	0
d__Bacteria; k__norank; p__Firmicutes; c__Bacilli; o__Bacillales; f__Paenibacillaceae; g__Saccharibacillus	0	0	0	0	0	0	0	0	0	0	0	0	0	0	0	0	0.333333	0	0	0	0	0	0	0	0	0	0	0	0	0	0	0
d__Bacteria; k__norank; p__Proteobacteria; c__Betaproteobacteria; o__TRA3-20; f__norank_o__TRA3-20; g__norank_o__TRA3-20	0	0.333333	0	0	0	0	0	0	0	0	0	0	0	0	0	0	0	0	0	0	0	0	0	0	0	0	0	0	0	0	0	0
d__Bacteria; k__norank; p__Proteobacteria; c__Betaproteobacteria; o__Methylophilales; f__Methylophilaceae; g__Methylophilus	0	0	0	0	0.333333	0	0	0	0	0	0	0	0	0	0	0	0	0	0	0	0	0	0	0	0	0	0	0	0	0	0	0
d__Bacteria; k__norank; p__Proteobacteria; c__Alphaproteobacteria; o__Caulobacterales; f__Caulobacteraceae; g__Phenylobacterium	0	0	0	0	0	0	0	0	0	0	0	0	0	0	0	0.333333	0	0	0	0	0	0	0	0	0	0	0	0	0	0	0	0
d__Bacteria; k__norank; p__Proteobacteria; c__Alphaproteobacteria; o__Rhizobiales; f__Bradyrhizobiaceae; g__norank_f__Bradyrhizobiaceae	0	0.333333	0	0	0	0	0	0	0	0	0	0	0	0	0	0	0	0	0	0	0	0	0	0	0	0	0	0	0	0	0	0
d__Bacteria; k__norank; p__Verrucomicrobia; c__Opitutae; o__BC-COM435; f__norank_o__BC-COM435; g__norank_o__BC-COM435	0	0	0	0	0	0	0	0	0	0	0	0	0	0	0	0	0.333333	0	0	0	0	0	0	0	0	0	0	0	0	0	0	0
d__Bacteria; k__norank; p__Proteobacteria; c__Gammaproteobacteria; o__Xanthomonadales; f__Xanthomonadaceae; g__Vulcaniibacterium	0	0	0	0	0	0	0	0	0	0	0	0	0	0	0.333333	0	0	0	0	0	0	0	0	0	0	0	0	0	0	0	0	0
d__Bacteria; k__norank; p__Fusobacteria; c__Fusobacteriia; o__Fusobacteriales; f__Leptotrichiaceae; g__norank_f__Leptotrichiaceae	0	0	0	0	0	0	0	0	0	0	0	0	0	0	0	0	0	0	0	0	0	0	0	0	0	0	0	0	0.333333	0	0	0
d__Bacteria; k__norank; p__Actinobacteria; c__Actinobacteria; o__Solirubrobacterales; f__Elev-16S-1332; g__norank_f__Elev-16S-1332	0	0	0	0	0	0	0	0	0	0	0	0	0	0	0	0	0	0	0	0	0	0	0	0	0	0	0	0	0	0.333333	0	0
d__Bacteria; k__norank; p__Proteobacteria; c__Betaproteobacteria; o__Neisseriales; f__Neisseriaceae; g__Formivibrio	0	0	0	0	0	0	0	0	0	0	0	0	0	0	0	0.333333	0	0	0	0	0	0	0	0	0	0	0	0	0	0	0	0
