# Supplementary material for: Effects of Maternal Factors and Postpartum Environment on Early Colonization of Intestinal Microbiota in Piglets
Source: Front Vet Sci. 2022 Apr 7;9:815944. doi: 10.3389/fvets.2022.815944 (PMC9021831; doi:10.3389/fvets.2022.815944)
Supplement: Supplementary file 7 [file Table_7.XLSX]

## Sheet: heatmap.taxa.table
Supplementary Table 7 The associations between Jinfen White pig and microbiota
OTU ID	F_4a_JP	C_JS	F_7a_JP	F_1a_JS	S_4a_JP	F_4a_JS	F_5a_JS	S_3b_JS	VS_JS	S_4a_JS	S_1a_JP	F_7a_JS	F_3b_JS	S_1a_JS	F_1a_JP	E_1a_JP
g__Acinetobacter	0	175	0	1	2195	0	0	9250	5530	10375	13386	31	0	7654	84	6747
g__Pseudomonas	2	5550	2	0	650	0	1	871	3221	911	9055	2	1	572	7861	8278
g__Clostridium_sensu_stricto_1	2435	1029	985	2153	1	2476	4058	187	2174	33	89	1839	3201	9	4352	1128
g__Escherichia-Shigella	13055	1040	2682	309	0	121	38	7	73	62	4	30	290	1	3393	119
g__Bacteroides	5233	2162	6375	27	298	20	172	255	85	471	16	628	11	423	51	266
g__Actinobacillus	38	569	21	0	4374	0	1	1778	1023	1347	82	1	0	3673	5	23
g__Terrisporobacter	104	510	50	1357	1	1883	2112	59	1383	9	20	1638	2131	6	739	512
g__Christensenellaceae_R-7_group	0	165	1	1626	0	3708	1194	114	247	32	13	3236	1276	33	42	23
g__Turicibacter	0	218	0	1272	1	2010	2567	117	1061	8	30	1314	1736	5	515	527
g__Romboutsia	1	217	2	1141	1	1999	1819	106	938	8	14	1080	1608	4	414	400
g__Streptococcus	114	446	215	12	2621	0	1	810	625	1174	77	2	1	2147	844	106
g__norank_f__Bacteroidales_S24-7_group	0	1943	0	2643	1	610	1268	42	168	341	5	557	1178	2	84	68
g__Lactobacillus	10	1222	2105	236	7	1537	163	101	666	302	27	1854	191	14	197	239
g__Ruminococcaceae_UCG-002	0	49	36	1415	0	1790	1229	35	156	3	4	1548	1563	1	46	23
g__Moraxella	7	21	0	0	3040	0	0	1730	6	698	132	3	0	1443	28	67
g__Lachnoclostridium	1278	254	3851	143	1	190	89	3	23	10	3	326	153	1	16	74
g__Porphyromonas	0	19	0	0	3512	0	0	656	63	515	30	0	0	1498	11	33
g__Treponema_2	0	30	0	874	2	689	1124	115	36	75	3	1078	1645	11	4	0
g__Fusobacterium	733	84	2270	0	705	2	0	298	362	488	13	2	0	371	24	112
g__unclassified_f__Lachnospiraceae	28	496	296	599	153	554	797	71	158	32	8	848	874	14	74	62
g__Ruminococcaceae_UCG-005	0	113	0	954	0	635	689	32	131	15	8	492	635	1	57	26
g__Ruminococcaceae_NK4A214_group	0	68	11	925	0	536	638	32	84	6	1	693	606	1	35	19
g__unclassified_k__norank	1	906	3	549	0	587	78	11	757	3	9	368	214	1	100	12
g__norank_f__p-2534-18B5_gut_group	0	3	0	896	1	498	266	21	15	2	2	292	1019	0	1	1
g__Rothia	4	81	1	0	848	0	0	656	19	345	30	0	0	338	103	585
g__Rikenellaceae_RC9_gut_group	0	66	0	413	0	288	994	36	65	2	3	364	521	0	26	3
g__Ruminococcaceae_UCG-014	0	58	0	262	8	425	654	14	88	18	3	412	545	29	20	15
g__Prevotellaceae_NK3B31_group	0	56	0	420	4	291	113	9	56	14	3	827	467	0	64	116
g__Lachnospiraceae_NK4A136_group	0	476	0	193	1	322	363	7	66	7	2	385	429	0	19	46
g__Bergeyella	0	0	0	0	720	0	0	484	1	248	37	0	0	668	7	16
g__[Eubacterium]_coprostanoligenes_group	1	57	173	335	2	254	300	16	73	9	6	474	261	1	32	25
g__Lachnospiraceae_XPB1014_group	0	38	0	502	0	92	290	13	113	2	2	418	498	0	12	9
g__Staphylococcus	41	129	18	0	13	0	0	19	203	9	9	0	0	3	1389	148
g__unclassified_f__Moraxellaceae	0	6	0	0	233	0	0	219	1	254	13	0	0	1165	0	0
g__unclassified_f__Prevotellaceae	0	46	466	257	139	34	77	217	40	204	8	153	131	47	15	57
g__Prevotella_9	1	104	0	0	2	0	0	96	18	17	3	0	0	133	1457	29
g__Prevotellaceae_UCG-001	0	541	0	68	0	207	311	13	17	3	3	473	194	0	13	10
g__unclassified_f__Neisseriaceae	0	20	0	0	704	0	0	311	1	200	16	0	0	546	1	7
g__Neisseria	0	2	0	0	679	0	0	501	2	251	16	0	0	228	3	5
g__Family_XIII_AD3011_group	0	59	9	213	0	257	264	18	90	7	2	407	223	2	19	18
g__Bifidobacterium	0	79	0	1	0	5	0	26	379	1002	3	11	0	2	13	7
g__Clostridium_sensu_stricto_2	446	0	1001	1	0	2	1	0	2	5	0	1	0	0	1	8
g__Prevotella_1	0	23	0	636	1	36	17	36	92	20	4	13	354	6	26	14
g__Parabacteroides	6	118	62	215	0	243	100	10	48	17	1	213	142	2	15	46
g__Akkermansia	83	13	140	48	1	194	15	0	9	334	0	316	25	0	7	4
g__Flavobacterium	0	23	0	0	233	0	0	305	7	361	53	0	0	136	11	27
g__Leptotrichia	0	4	0	0	372	0	0	266	0	269	10	1	0	200	1	1
g__Alloprevotella	0	93	0	55	230	117	0	161	18	54	16	2	11	260	63	43
g__Lautropia	0	6	0	0	0	0	0	476	0	422	2	1	0	199	0	0
g__unclassified_o__Bacteroidales	0	0	0	374	0	11	147	48	11	6	1	7	459	2	0	14
