# Supplementary material for: Effects of Maternal Factors and Postpartum Environment on Early Colonization of Intestinal Microbiota in Piglets
Source: Front Vet Sci. 2022 Apr 7;9:815944. doi: 10.3389/fvets.2022.815944 (PMC9021831; doi:10.3389/fvets.2022.815944)
Supplement: Supplementary file 8 [file Table_8.XLSX]

## Sheet: heatmap.taxa.table (1)
Supplementary Table 8 The associations between Mashen pig and microbiota
OTU ID	F_7a_MS	S_1a_MS	F_1a_MP	E_1a_MP	S_3b_MS	VS_MS	F_4a_MP	C_MS	F_3b_MS	S_4a_MS	F_1a_MS	F_5b_MS	S_4a_MP	F_7a_MP	S_1a_MP	F_4a_MS
g__Acinetobacter	0	9436	39	9880	3411	771	0	312	0	11882	1	0	2255	0	12425	0
g__Pseudomonas	0	584	4107	4561	293	424	1	9853	0	1121	0	0	556	2	8083	0
g__Clostridium_sensu_stricto_1	1570	6	5716	1277	7	926	1303	418	1668	675	2759	3216	13	1100	103	1595
g__Bacteroides	43	210	2032	20	849	198	6060	255	115	228	141	220	895	1832	278	398
g__Lactobacillus	38	36	598	251	82	164	2421	557	102	226	61	71	23	7721	46	832
g__Terrisporobacter	1866	6	733	577	6	1715	22	323	1749	441	2051	2686	1	1	38	959
g__Christensenellaceae_R-7_group	4703	23	4	28	128	175	0	164	862	24	685	827	0	7	5	5236
g__Escherichia-Shigella	94	1	6596	14	0	48	1835	76	463	57	1266	27	8	478	17	19
g__Fusobacterium	2	518	490	39	1306	133	4768	51	7	550	0	6	1948	744	123	9
g__unclassified_f__Lachnospiraceae	955	13	32	87	34	859	276	766	2425	40	2214	951	282	525	14	540
g__Ruminococcaceae_UCG-002	1087	1	2	21	0	73	38	64	398	16	510	1037	0	2516	13	3694
g__Porphyromonas	0	1650	0	6	1218	1095	1	437	0	578	0	0	3948	0	2	0
g__norank_f__Bacteroidales_S24-7_group	485	8	22	23	281	633	641	167	708	9	791	917	0	2946	18	261
g__Ruminococcaceae_UCG-005	1481	1	4	55	1	666	1	154	1208	18	1505	1489	0	5	9	1268
g__Lachnoclostridium	252	1	1291	11	2	17	2744	40	55	11	34	22	6	2179	169	268
g__Romboutsia	787	3	12	371	5	876	2	149	806	265	778	1203	1	3	19	549
g__Turicibacter	762	3	24	391	3	520	0	154	1079	277	989	1160	1	0	26	420
g__Actinobacillus	0	2119	53	12	1405	162	37	0	0	169	0	0	1761	2	15	0
g__Treponema_2	1060	253	2	3	1791	98	0	24	379	68	706	464	0	0	2	735
g__Rikenellaceae_RC9_gut_group	715	3	3	2	43	327	37	839	813	5	902	616	0	398	2	637
g__Moraxella	0	1083	1	36	935	21	0	12	0	266	0	0	2838	0	21	0
g__Prevotella_1	55	8	7	11	85	126	0	36	2850	3	1238	381	0	0	4	10
g__Streptococcus	1	1406	245	169	685	63	194	104	0	249	6	1	1014	17	28	0
g__unclassified_f__Prevotellaceae	76	92	224	20	438	253	318	117	38	41	768	198	604	865	53	4
g__Ruminococcaceae_UCG-014	1853	19	3	22	5	137	0	70	41	12	126	130	23	0	3	1649
g__Ruminococcaceae_NK4A214_group	1178	9	1	22	54	107	3	45	409	9	359	596	0	78	4	892
g__unclassified_f__Neisseriaceae	0	588	0	3	177	9	0	1	0	98	0	0	2336	0	3	0
g__Staphylococcus	0	3	897	198	5	1632	2	244	0	165	0	0	3	0	46	0
g__unclassified_k__norank	270	2	4	7	103	508	20	1638	2	3	0	83	0	7	1	39
g__Lachnospiraceae_XPB1014_group	654	2	3	30	0	222	0	70	607	10	328	451	0	0	3	246
g__Rothia	0	109	4	394	127	83	1	61	0	1096	0	0	677	1	15	0
g__Aerococcus	0	4	12	495	5	1546	0	52	0	370	0	0	2	0	16	0
g__Chryseobacterium	0	22	1	25	17	1842	0	25	0	392	0	0	5	0	0	0
g__norank_f__p-2534-18B5_gut_group	159	0	0	1	0	15	0	24	96	0	6	1899	0	0	1	127
g__Prevotellaceae_NK3B31_group	160	1	9	21	2	259	287	50	400	2	476	444	0	19	3	31
g__Dielma	0	427	0	2	21	0	0	0	0	46	0	0	1648	4	1	0
g__Psychrobacter	0	1	0	605	0	1248	0	12	0	169	0	0	2	0	18	0
g__Lachnospiraceae_NK4A136_group	503	2	9	7	35	49	1	157	376	4	312	216	0	3	2	239
g__Akkermansia	0	4	0	18	287	5	0	5	138	24	795	374	2	177	2	43
g__Family_XIII_AD3011_group	280	12	1	17	107	134	14	46	296	8	307	305	0	19	3	301
g__Corynebacterium_1	0	10	12	760	93	425	0	145	1	298	0	2	7	0	54	0
g__[Eubacterium]_coprostanoligenes_group	330	1	3	26	0	94	116	75	138	19	189	351	0	59	5	352
g__Weissella	3	1253	0	273	10	18	0	34	7	61	1	22	0	0	2	11
g__unclassified_o__Bacteroidales	237	33	0	0	1097	3	0	5	25	16	6	114	0	0	0	76
g__Oscillibacter	165	0	0	4	0	89	1	7	418	2	257	315	0	7	1	247
g__Leptotrichia	0	193	0	1	253	0	0	0	0	470	0	0	477	0	1	0
g__Ruminococcus_1	147	0	1	6	0	83	0	13	659	3	247	93	0	0	0	32
g__Rheinheimera	0	3	4	2	9	1	0	1251	0	1	0	0	0	0	9	0
g__Bergeyella	0	364	0	2	145	8	0	0	0	69	0	0	568	0	1	0
g__unclassified_f__Ruminococcaceae	143	2	0	11	0	74	2	43	199	4	310	163	0	1	3	187
